# Supplementary material for: Revision of Poa L. (Poaceae, Pooideae, Poeae, Poinae) in Mexico: new records, re-evaluation of P. ruprechtii, and two new species, P. palmeri and P. wendtii
Source: PhytoKeys. 2012 Aug 6;(15):1–104. doi: 10.3897/phytokeys.15.3084 (PMC3492929; doi:10.3897/phytokeys.15.3084)
Supplement: XML Treatment for Poa [file phytokeys.15.3084-treatment1.xml]

<!DOCTYPE tp:taxon-treatment
  PUBLIC "-//TaxonX//DTD Taxonomic Treatment Publishing DTD v0 20100105//EN" "tax-treatment-NSO.dtd">
<tp:taxon-treatment xmlns:tp="http://www.plazi.org/taxpub"><tp:treatment-meta><mixed-citation publication-type="journal"><person-group><name><surname>Soreng</surname><given-names>Robert J.</given-names></name><name><surname>Peterson</surname><given-names>Paul M.</given-names></name></person-group><article-title>Revision of 
                    <italic>Poa</italic> L. (Poaceae, Pooideae, Poeae, Poinae) in Mexico: new records, re-evaluation of 
                    <italic>P. ruprechtii</italic>, and two new species, 
                    <italic>P. palmeri</italic> and 
                    <italic>P. wendtii</italic>
                </article-title><source>PhytoKeys</source><day>6</day><month>8</month><year>2012</year><volume>2012</volume><issue>15</issue><fpage>1</fpage><lpage>104</lpage><pub-id pub-id-type="doi">10.3897/phytokeys.15.3084</pub-id></mixed-citation></tp:treatment-meta><tp:nomenclature><tp:taxon-name>
                        <tp:taxon-name-part taxon-name-part-type="genus">Poa</tp:taxon-name-part>
                    <object-id xmlns:xlink="http://www.w3.org/1999/xlink" xlink:type="simple">http://species-id.net/wiki/Poa</object-id>
								</tp:taxon-name><tp:taxon-authority>L., Sp. Pl. 1: 67–70. 1753.</tp:taxon-authority><tp:nomenclature-citation-list><tp:nomenclature-citation><tp:taxon-name>Paneion</tp:taxon-name><comment> Lunell, Amer. Midl. Naturalist 4: 221. 1915; <tp:taxon-name>Panicularia</tp:taxon-name> Heist. ex Fabr., Enum. 207. 1759; <tp:taxon-name>Poagris</tp:taxon-name> Raf., Fl. Tellur. 1: 18. 1837. Lectotype: <tp:taxon-name>Poa pratensis</tp:taxon-name>, designated by <xref ref-type="bibr" rid="B33">Nash 1913</xref>: 252.</comment></tp:nomenclature-citation><tp:nomenclature-citation><tp:taxon-name>Anthochloa</tp:taxon-name><comment> Nees &amp; Meyen, Reise Erde 2: 14. 1834. Type: <tp:taxon-name>Anthochloa lepidula</tp:taxon-name> Nees &amp; Meyen. [≡ <tp:taxon-name>Poa lepidula</tp:taxon-name> (Nees &amp; Meyen.) Soreng &amp; L.J.Gillespie].</comment></tp:nomenclature-citation><tp:nomenclature-citation><tp:taxon-name>Aphanelytrum</tp:taxon-name><comment> (Hack.) Hack., Oesterr. Bot. Z. 52: 12. 1902.; <tp:taxon-name>Brachyelytrum</tp:taxon-name> subgen. <tp:taxon-name>Aphanelytrum</tp:taxon-name> Hack., Nat. Pflanzenfam. 1: 42. 1897. Type: <tp:taxon-name>Anthochloa procumbens</tp:taxon-name> (Hack.) Hack.</comment></tp:nomenclature-citation><tp:nomenclature-citation><tp:taxon-name>Austrofestuca</tp:taxon-name><comment> (Tzvelev) E.B.Alexeev, Bjull. Moskovsk. Obač. Isp. Prir., Otd. Biol. 81(5): 55. 1976; <tp:taxon-name>Festuca</tp:taxon-name> subgen. <tp:taxon-name>Austrofestuca</tp:taxon-name> Tzvelev, Bot. Žurn. (Moscow &amp; Leningrad) 56(9): 1257. 1971. Type: <tp:taxon-name>Anthochloa littoralis</tp:taxon-name> (Labill.) E.B.Alexeev [≡ <tp:taxon-name>Poa billarierei</tp:taxon-name> St.-Yves].</comment></tp:nomenclature-citation><tp:nomenclature-citation><tp:taxon-name>Dasypoa</tp:taxon-name><comment> Pilg., Bot. Jahrb. Syst. 25(5): 716. 1898. Type: <tp:taxon-name>Dasypoa tenuis</tp:taxon-name> Pilg. [= <tp:taxon-name>Poa scaberula</tp:taxon-name> Hook.f.].</comment></tp:nomenclature-citation><tp:nomenclature-citation><tp:taxon-name>Dissanthelium</tp:taxon-name><comment> Trin., Linnaea 10(3): 305. 1836. Type: <tp:taxon-name>Dissanthelium supinum</tp:taxon-name> Trin. [= <tp:taxon-name>Poa calycina</tp:taxon-name> (J. Presl) Kunth].</comment></tp:nomenclature-citation><!--PageBreak--><tp:nomenclature-citation><tp:taxon-name>Eremopoa</tp:taxon-name><comment> Roshev., Fl. URSS 2: 429, 756. 1934. Type: <tp:taxon-name>Eremopoa persica</tp:taxon-name> (Trin.) Roshev. [≡ <tp:taxon-name>Poa persica</tp:taxon-name> Trin.].</comment></tp:nomenclature-citation><tp:nomenclature-citation><tp:taxon-name>Graminastrum</tp:taxon-name><comment> E.H.L.Krause, Beih. Bot. Centralbl. 32(2): 348. 1914. Type: <tp:taxon-name>Graminastrum macusaniense</tp:taxon-name> E.H.L.Krause [≡ <tp:taxon-name>Poa macusaniense</tp:taxon-name> (E.H.L.Krause) Refulio].</comment></tp:nomenclature-citation><tp:nomenclature-citation><tp:taxon-name>Neuropoa</tp:taxon-name><comment> Clayton, Kew Bull. 40(4): 728. 1985. Type: <tp:taxon-name>Neuropoa fax</tp:taxon-name> (Willis &amp; Court) Clayton [≡ <tp:taxon-name>Poa fax</tp:taxon-name> Willis &amp; Court].</comment></tp:nomenclature-citation><tp:nomenclature-citation><tp:taxon-name>Ochlopoa</tp:taxon-name><comment> (Asch. &amp; Graebn.) H.Scholz, Ber. Inst. Lanschafts- Pflanzenokologie Univ. Hohenheim Beih. 16: 58. 2003.; <tp:taxon-name>Poa</tp:taxon-name> sect. <tp:taxon-name>Ochlopoa</tp:taxon-name> Asch. &amp; Graebn., Syn. Mitteleur. Fl. 2: 387. 1900. Type: <tp:taxon-name>Ochlopoa annua</tp:taxon-name> (L.) H.Scholz [≡ <tp:taxon-name>Poa annua</tp:taxon-name> L.].</comment></tp:nomenclature-citation><tp:nomenclature-citation><tp:taxon-name>Oreopoa</tp:taxon-name><comment> Gand., Fl. Eur. 26: 186. 1891. nom. nud., based on: <tp:taxon-name>Poa alpina</tp:taxon-name> L.</comment></tp:nomenclature-citation><tp:nomenclature-citation><tp:taxon-name>Parodiochloa</tp:taxon-name><comment> C.E.Hubb., Bull. Brit. Mus. (Nat. Hist.), Bot. 8: 395. 1981. Type:  <tp:taxon-name>Parodiochloa flabellata</tp:taxon-name> (Lam.) C.E.Hubb. [≡  <tp:taxon-name>Poa flabellata</tp:taxon-name> (Lam.) Raspail].</comment></tp:nomenclature-citation><tp:nomenclature-citation><tp:taxon-name>Phalaridium</tp:taxon-name><comment> Nees &amp; Meyen, Gramineae 29. 1841. Type:  <tp:taxon-name>Phalaridium peruvianum</tp:taxon-name> Nees &amp; Meyen [≡  <tp:taxon-name>Poa serpaiana</tp:taxon-name> Refulio].</comment></tp:nomenclature-citation><tp:nomenclature-citation><tp:taxon-name>Stenochloa</tp:taxon-name><comment> Nutt., Proc. Acad. Nat. Sci. Philadelphia 4: 25. 1848. Type:  <tp:taxon-name>Stenochloa californica</tp:taxon-name> Nutt. [≡  <tp:taxon-name>Poa thomasii</tp:taxon-name> Refulio].</comment></tp:nomenclature-citation><tp:nomenclature-citation><tp:taxon-name>Tovarochloa</tp:taxon-name><comment> T.D.Macfarl. &amp; But, Brittonia 34(4): 478. 1982. Type:  <tp:taxon-name>Tovarochloa peruviana</tp:taxon-name> T.D. Macfarl. &amp; But [≡  <tp:taxon-name>Poa apiculata</tp:taxon-name> Refulio].</comment></tp:nomenclature-citation><tp:nomenclature-citation><tp:taxon-name>Tzvelevia</tp:taxon-name><comment> E.B.Alexeev, Bjull. Moskovsk. Obač. Isp. Prir., Otd. Biol. 90(5): 103. 1985. Type:  <tp:taxon-name>Tzvelevia kerguelensis</tp:taxon-name> (Hook.f.) E.B.Alexeev [≡  <tp:taxon-name>Poa kerguelensis</tp:taxon-name> (Hook.f.) Hook.f.].</comment></tp:nomenclature-citation></tp:nomenclature-citation-list></tp:nomenclature><tp:treatment-sec sec-type="Description"><title>Description.</title><p>The following combination of characteristics distinguish <italic><tp:taxon-name>Poa</tp:taxon-name></italic> from other grass genera in Mexico, and in most of the world. The plants are annual or perennial, and rarely exceed 1 m in culm length. The culms are simple, hollow, and unbranched above the base. Plants sometimes have rhizomes, but only infrequently are weakly stoloniferous. The leaves are unusual in that the upper culm leaf sheath margins are fused over 5 to 100%; the blades are abaxially keeled and typically have only two channels on the adaxial surface (sometimes obscure), one on either side of the midvein, that are lined with thin-walled bulliform cells that collapse to fold the blade in dry conditions; and the blade apex is typically prow-shaped to some degree (in these features they are like <italic><tp:taxon-name>Glyceria</tp:taxon-name></italic>). The vegetative structures lack long pilose hairs and microhairs. Like all <tp:taxon-name>Pooideae</tp:taxon-name>, the blades lack Kranz anatomy. Ligules are scareous (white) to hyaline, without apical or lateral cilia (sometimes minutely ciliolate). The inflorescences are simple, paniculate, and terminal. <italic><tp:taxon-name>Poa</tp:taxon-name></italic> spikelets are unspecialized, usually between 2.5 and 8 mm long, normally with 2 and 5 florets (sometimes 1 in <italic><tp:taxon-name>Poa gymnantha</tp:taxon-name></italic>), and disarticulate above the glumes and between the florets. The spikelets and florets are laterally compressed and lack awns. The florets are all alike, but are reduced upward and the uppermost is often rudimentary. The glumes are persistent, typically the lower one is 1 or 3-veined; the upper 3-veined, slightly narrower and thinner than the lemmas, generally slightly shorter than the lower floret (longer in <italic><tp:taxon-name>Poa thomasii</tp:taxon-name></italic> and <italic><tp:taxon-name>Poa calycina</tp:taxon-name></italic>; the lower glume can be quite short in <italic><tp:taxon-name>Poa seleri</tp:taxon-name></italic>), and are often somewhat unequal. The rachilla is terete, usually at least 0.4 mm long between florets and is prolonged beyond the uppermost, well developed floret (except in <italic><tp:taxon-name>Poa calycina</tp:taxon-name></italic> where the internode is 0.2–0.3 mm long and sometimes is not prolonged above the 2<sup>nd</sup> floret). The<!--PageBreak--> lemmas are usually distinctly keeled (except <italic><tp:taxon-name>Poa secunda</tp:taxon-name></italic>), and commonly are pubescent with hairs on the lemma and/or the callus. The lemma apex and margins are variously narrowly to broadly scareous-hyaline. The lemmas are typically 5-veined but this varies from 3 (<italic><tp:taxon-name>Poa calycina</tp:taxon-name></italic>) to 9 (<italic><tp:taxon-name>Poa mulleri</tp:taxon-name></italic>). The palea surface is thinly herbaceous (unlike <italic><tp:taxon-name>Koeleria</tp:taxon-name></italic>, in which it is hyaline). The callus of the lemma is terete or slightly pinched dorsally, blunt, and fairly indistinct in its transition to the lemma (unlike <italic><tp:taxon-name>Festuca</tp:taxon-name></italic> and <italic><tp:taxon-name>Schedonorus</tp:taxon-name></italic>, which have a dorsally compressed rachilla and a somewhat thick, annulated, glabrous callus, that is sometimes angled downward). The callus typically has an isolated dorsal tuft of woolly hairs called a web, but the callus is glabrous in some taxa (In <italic><tp:taxon-name>Poa secunda</tp:taxon-name></italic> the callus lacks a web but sometimes has a line of short hairs &lt; 0.2 mm long or crown on the callus around the base of the lemma). The lodicules are two in number, usually ovate to lanceolate with a lateral lobe, without distinct vascularization, glabrous, and the upper portion is hyaline. Anthers are 3 in number (sometimes 1 or 2 in <italic><tp:taxon-name>Poa bigelovii</tp:taxon-name></italic>), and within pistillate flowers are typically reduced to staminodes. Ovaries are glabrous with 2 styles that are apical, approximate, plumose, and white. The caryopsis is firm (but known to contain lipid), ventrally sulcate with a short (usually less than 1/7 the grain in length) subbasal hilum, and the embryo is small (less than 1/6 the grain in length).
            </p><p>Chromosome base number is <italic>x</italic> = 7, of medium to medium-large size.
            </p></tp:treatment-sec><tp:treatment-sec sec-type="Distribution"><title>Distribution.</title><p>The genus is Worldwide but is usually not found in tropical countries without high mountains. In Mexico the genus is known from all states except Nayarit, Quintana Roo, Sinaloa, Tabasco, and Yucatan.</p></tp:treatment-sec><tp:treatment-sec sec-type="Ecology"><title>Ecology.</title><p>Species of <italic><tp:taxon-name>Poa</tp:taxon-name></italic> occur in cool temperate to frigid regions, cool habitats in warm temperate regions, and in dry to wet habitats.
            </p></tp:treatment-sec><tp:treatment-sec sec-type="Discussion"><title>Discussion.</title><p><italic><tp:taxon-name>Poa</tp:taxon-name></italic> is a complex genus of more than 500 species with 23 occurring in Mexico. It is the type genus of the family <tp:taxon-name>Poaceae</tp:taxon-name>, subfamily <tp:taxon-name>Pooideae</tp:taxon-name>, supertribe Poodae, tribe Poeae, and subtribe <tp:taxon-name>Poinae</tp:taxon-name> (<xref ref-type="bibr" rid="B55">Soreng et al. 2011</xref>). The above synonymy for the genus is the most current available, however, two species of <italic><tp:taxon-name>Aphanelytrum</tp:taxon-name></italic> (and one of <italic><tp:taxon-name>Festuca</tp:taxon-name></italic> related to those) have not yet been formally transferred into <italic><tp:taxon-name>Poa</tp:taxon-name></italic>. <italic><tp:taxon-name>Poa</tp:taxon-name></italic> is known for great diversity in breeding systems (<xref ref-type="bibr" rid="B1">Anton and Connor 1995</xref>; <xref ref-type="bibr" rid="B34">Negritto and Anton 2000</xref>; <xref ref-type="bibr" rid="B59">Soreng and Keil 2003</xref>). In Mexico species may be strictly perfect flowered; gynomonoecious (spikelets with lower florets perfect and upper ones pistillate); possibly sequentially gynomonoecious (some plants shifting to producing more pistillate flowers as the season progresses); dioecious (sexual dimorphism was not evident in the Mexican species); or pistillate only. Apomictic/asexual reproduction by seed is common in some species of the genus, and is sometimes facultative (<xref ref-type="bibr" rid="B7">Clausen 1961</xref>, <xref ref-type="bibr" rid="B28">Kellogg 1987</xref>), and other times effectively obligate (<xref ref-type="bibr" rid="B60">Soreng and VanDevender 1989</xref>; <xref ref-type="bibr" rid="B35">Negritto et al. 2008</xref>). In Mexico <italic><tp:taxon-name>Poa chamaeclinos</tp:taxon-name></italic> and <italic><tp:taxon-name>Poa gymnantha</tp:taxon-name></italic> are strictly pistillate apomicts, and <italic><tp:taxon-name>Poa fendleriana</tp:taxon-name></italic> is pistillate and apomictic over much of its range. <italic><tp:taxon-name>Poa alpina</tp:taxon-name></italic>, <italic><tp:taxon-name>Poa compressa</tp:taxon-name></italic>, <italic><tp:taxon-name>Poa pratensis</tp:taxon-name></italic>, and <italic><tp:taxon-name>Poa secunda</tp:taxon-name></italic> are known to be facultatively apomictic elsewhere, but their breeding systems have not been studied in Mexico. <italic><tp:taxon-name>Poa strictiramea</tp:taxon-name></italic> is predicted to be apomictic in Mexico based on the high frequency of sterile anthers. No viviparous/bulbiferous spikelets were found among Mexican specimens. Other relevant literature on <!--PageBreak--><italic><tp:taxon-name>Poa</tp:taxon-name></italic> includes: <xref ref-type="bibr" rid="B43">Soreng (1990)</xref>, <xref ref-type="bibr" rid="B17">Gillespie and Soreng (2005)</xref>, <xref ref-type="bibr" rid="B16">Gillespie et al. (2007</xref>, <xref ref-type="bibr" rid="B18">2009</xref>), <xref ref-type="bibr" rid="B56">Soreng et al. (2009</xref>, <xref ref-type="bibr" rid="B52">2010</xref>), <xref ref-type="bibr" rid="B41">Refulio-Rodríguez et al. (2012)</xref> ―molecular data; <xref ref-type="bibr" rid="B49">Soreng (2005)</xref> ―chromosome counts; and <xref ref-type="bibr" rid="B64">Tzvelev (1976)</xref>, <xref ref-type="bibr" rid="B66">Zhu et al. (2006)</xref>, <xref ref-type="bibr" rid="B50">Soreng (2007)</xref>, <xref ref-type="bibr" rid="B19">Giussani et al. (2012)</xref> ―floristic accounts.
            </p></tp:treatment-sec><ref-list><ref id="B33"><mixed-citation xmlns:xlink="http://www.w3.org/1999/xlink" xlink:type="simple"><person-group><name name-style="western"><surname>Nash</surname><given-names>GV</given-names></name></person-group> (<year>1913</year>)<article-title> Gramineae.</article-title> In: <person-group><name name-style="western"><surname>Britton</surname><given-names>NL</given-names></name><name name-style="western"><surname>Brown</surname><given-names>A</given-names></name></person-group> (<role>Eds</role>). <issue-title>An illustrated flora of the northern United States, Canada, and British possessions.</issue-title><source>Ed. 2. 1: Charles Scribner, New York</source>: <fpage>107</fpage>-<lpage>295</lpage>.</mixed-citation></ref><ref id="B55"><mixed-citation xmlns:xlink="http://www.w3.org/1999/xlink" xlink:type="simple"><person-group><name name-style="western"><surname>Soreng</surname><given-names>RJ</given-names></name><name name-style="western"><surname>Davidse</surname><given-names>G</given-names></name><name name-style="western"><surname>Peterson</surname><given-names>PM</given-names></name><name name-style="western"><surname>Zuloaga</surname><given-names>FO</given-names></name><name name-style="western"><surname>Judziewicz</surname><given-names>EJ</given-names></name><name name-style="western"><surname>Filgueiras</surname><given-names>TS</given-names></name><name name-style="western"><surname>Morrone</surname><given-names>O</given-names></name></person-group> (<year>2011</year>)<source> A World-wide Phylogenetic Classification of Poaceae (Gramineae): çimen, çayır, gramas, gräser, grasses, he ben ke, pastos, zlaki, etc. <ext-link ext-link-type="uri" xlink:href="http://www.tropicos.org/projectwebportal.aspx?pagename=ClassificationNWG&amp;projectid=10" xlink:type="simple">http://www.tropicos.org/projectwebportal.aspx?pagename=ClassificationNWG&amp;projectid=10</ext-link></source></mixed-citation></ref><ref id="B1"><mixed-citation xmlns:xlink="http://www.w3.org/1999/xlink" xlink:type="simple"><person-group><name name-style="western"><surname>Anton</surname><given-names>AM</given-names></name><name name-style="western"><surname>Connor</surname><given-names>HE</given-names></name></person-group> (<year>1995</year>)<article-title> Floral biology and reproduction in <italic>Poa</italic> (Poeae: Gramineae).</article-title><source>Australian Journal of Botany </source><volume>43</volume> (<issue>6</issue>): <fpage>577</fpage>-<lpage>599</lpage>. doi: <ext-link ext-link-type="uri" xlink:href="http://dx.doi.org/10.1071/BT9950577" xlink:type="simple">10.1071/BT9950577</ext-link></mixed-citation></ref><ref id="B34"><mixed-citation xmlns:xlink="http://www.w3.org/1999/xlink" xlink:type="simple"><person-group><name name-style="western"><surname>Negritto</surname><given-names>MA</given-names></name><name name-style="western"><surname>Antón</surname><given-names>AM</given-names></name></person-group> (<year>2000</year>)<article-title> Revisión de las especies de <italic>Poa</italic> (Poaceae) del noroeste argentino.</article-title><source>Kurtziana </source><volume>28</volume> (<issue>1</issue>): <fpage>95</fpage>-<lpage>136</lpage>.</mixed-citation></ref><ref id="B59"><mixed-citation xmlns:xlink="http://www.w3.org/1999/xlink" xlink:type="simple"><person-group><name name-style="western"><surname>Soreng</surname><given-names>RJ</given-names></name><name name-style="western"><surname>Keil</surname><given-names>DJ</given-names></name></person-group> (<year>2003</year>)<article-title> Sequentially adjusted sex-ratios in gynomonoecism, and <italic>Poa diaboli</italic> (Poaceae), a new species from California.</article-title><source>Madroño </source><volume>50</volume> (<issue>4</issue>): <fpage>300</fpage>-<lpage>306</lpage>.</mixed-citation></ref><ref id="B7"><mixed-citation xmlns:xlink="http://www.w3.org/1999/xlink" xlink:type="simple"><person-group><name name-style="western"><surname>Clausen</surname><given-names>J</given-names></name></person-group> (<year>1961</year>)<article-title> Introgression facilitated by apomixis in polyploid <italic>Poas</italic>.</article-title><source>Euphytica </source><volume>10</volume>: <fpage>87</fpage>-<lpage>94</lpage>. doi: <ext-link ext-link-type="uri" xlink:href="http://dx.doi.org/10.1007/BF00037208" xlink:type="simple">10.1007/BF00037208</ext-link></mixed-citation></ref><ref id="B28"><mixed-citation xmlns:xlink="http://www.w3.org/1999/xlink" xlink:type="simple"><person-group><name name-style="western"><surname>Kellogg</surname><given-names>EA</given-names></name></person-group> (<year>1987</year>)<source> Apomixis in the <italic>Poa secunda</italic> complex. American Journal of Botany 74: 1431–1437. </source>doi: <ext-link ext-link-type="uri" xlink:href="http://dx.doi.org/10.2307/2444319" xlink:type="simple">10.2307/2444319</ext-link></mixed-citation></ref><ref id="B60"><mixed-citation xmlns:xlink="http://www.w3.org/1999/xlink" xlink:type="simple"><person-group><name name-style="western"><surname>Soreng</surname><given-names>RJ</given-names></name><name name-style="western"><surname>Van Devender</surname><given-names>T</given-names></name></person-group> (<year>1989</year>)<source> Late Quaternary fossils of <italic>Poa fendleriana</italic> (muttongrass): Holocene expansions of apomicts. Southwestern Naturalist 34: 35−45. </source>doi: <ext-link ext-link-type="uri" xlink:href="http://dx.doi.org/10.2307/3671807" xlink:type="simple">10.2307/3671807</ext-link></mixed-citation></ref><ref id="B35"><mixed-citation xmlns:xlink="http://www.w3.org/1999/xlink" xlink:type="simple"><person-group><name name-style="western"><surname>Negritto</surname><given-names>MA</given-names></name><name name-style="western"><surname>Romanutti</surname><given-names>AA</given-names></name><name name-style="western"><surname>Acosta</surname><given-names>MC</given-names></name><name name-style="western"><surname>Moscone</surname><given-names>EA</given-names></name><name name-style="western"><surname>Cocucci</surname><given-names>AE</given-names></name><name name-style="western"><surname>Antón</surname><given-names>AM</given-names></name></person-group> (<year>2008</year>)<article-title> Morphology, reproduction and karyology in the rare Andean <italic>Poa gymnantha</italic>.</article-title><source>Taxon </source><volume>57</volume> (<issue>1</issue>): <fpage>171</fpage>-<lpage>178</lpage>.</mixed-citation></ref><ref id="B43"><mixed-citation xmlns:xlink="http://www.w3.org/1999/xlink" xlink:type="simple"><person-group><name name-style="western"><surname>Soreng</surname><given-names>RJ</given-names></name></person-group> (<year>1990</year>)<source> Chloroplast-DNA phylogenetics and biogeography in a reticulating group: study in <italic>Poa</italic> (Poaceae). American Journal of Botany 77: 1383−1400. </source>doi: <ext-link ext-link-type="uri" xlink:href="http://dx.doi.org/10.2307/2444749" xlink:type="simple">10.2307/2444749</ext-link></mixed-citation></ref><ref id="B17"><mixed-citation xmlns:xlink="http://www.w3.org/1999/xlink" xlink:type="simple"><person-group><name name-style="western"><surname>Gillespie</surname><given-names>LJ</given-names></name><name name-style="western"><surname>Soreng</surname><given-names>RJ</given-names></name></person-group> (<year>2005</year>)<source> A phylogenetic analysis of the bluegrass genus <italic>Poa</italic> based on cpDNA restriction site data. Systematic Botany 30: 84−105. </source>doi: <ext-link ext-link-type="uri" xlink:href="http://dx.doi.org/10.1600/0363644053661940" xlink:type="simple">10.1600/0363644053661940</ext-link></mixed-citation></ref><ref id="B16"><mixed-citation xmlns:xlink="http://www.w3.org/1999/xlink" xlink:type="simple"><person-group><name name-style="western"><surname>Gillespie</surname><given-names>LJ</given-names></name><name name-style="western"><surname>Archambault</surname><given-names>A</given-names></name><name name-style="western"><surname>Soreng</surname><given-names>RJ</given-names></name></person-group> (<year>2007</year>)<article-title> Phylogeny of <italic>Poa</italic> (Poaceae) based on <italic>trn</italic>T - <italic>trn</italic>F sequence data: major clades and basal relationships.</article-title><source>Aliso </source><volume>23</volume>: <fpage>420</fpage>-<lpage>434</lpage>.</mixed-citation></ref><ref id="B18"><mixed-citation xmlns:xlink="http://www.w3.org/1999/xlink" xlink:type="simple"><person-group><name name-style="western"><surname>Gillespie</surname><given-names>LJ</given-names></name><name name-style="western"><surname>Soreng</surname><given-names>RJ</given-names></name><name name-style="western"><surname>Jacobs</surname><given-names>SWL</given-names></name></person-group> (<year>2009</year>)<article-title> <italic>Saxipoa</italic> and <italic>Sylvipoa</italic> – molecular phylogenetic evidence for two new genera from <italic>Poa</italic> (Poaceae: Poinae) down under.</article-title><source>Australian Systematic Botany </source><volume>22</volume>: <fpage>413</fpage>-<lpage>426</lpage>. doi: <ext-link ext-link-type="uri" xlink:href="http://dx.doi.org/10.1071/SB09016" xlink:type="simple">10.1071/SB09016</ext-link></mixed-citation></ref><ref id="B56"><mixed-citation xmlns:xlink="http://www.w3.org/1999/xlink" xlink:type="simple"><person-group><name name-style="western"><surname>Soreng</surname><given-names>RJ</given-names></name><name name-style="western"><surname>Gillespie</surname><given-names>LJ</given-names></name><name name-style="western"><surname>Jacobs</surname><given-names>SWL</given-names></name></person-group> (<year>2009</year>)<article-title> <italic>Saxipoa</italic> and <italic>Sylvipoa</italic> – two new genera and a new classification for Australian <italic>Poa</italic> (Poaceae Poinae).</article-title><source>Australian Systematic Botany </source><volume>22</volume>: <fpage>401</fpage>-<lpage>412</lpage>. doi: <ext-link ext-link-type="uri" xlink:href="http://dx.doi.org/10.1071/SB09003" xlink:type="simple">10.1071/SB09003</ext-link></mixed-citation></ref><ref id="B52"><mixed-citation xmlns:xlink="http://www.w3.org/1999/xlink" xlink:type="simple"><person-group><name name-style="western"><surname>Soreng</surname><given-names>RJ</given-names></name><name name-style="western"><surname>Bull</surname><given-names>RD</given-names></name><name name-style="western"><surname>Gillespie</surname><given-names>LJ</given-names></name></person-group> (<year>2010</year>)<source> Phylogeny and reticulation in <italic>Poa</italic> L. based on plastid <italic>trnTLF</italic> and nrITS sequences with attention to diploids. In: Seberg O, Petersen G, Barfod AS, Davis JI (Eds) Diversity, Phylogeny, and Evolution in the Monocotyledons, Aarhus University Press, Aarhus, 619–643.</source></mixed-citation></ref><ref id="B41"><mixed-citation xmlns:xlink="http://www.w3.org/1999/xlink" xlink:type="simple"><person-group><name name-style="western"><surname>Refulio-Rodríguez</surname><given-names>NF</given-names></name><name name-style="western"><surname>Columbus</surname><given-names>JT</given-names></name><name name-style="western"><surname>Gillespie</surname><given-names>LJ</given-names></name><name name-style="western"><surname>Peterson</surname><given-names>PM</given-names></name><name name-style="western"><surname>Soreng</surname><given-names>RJ</given-names></name></person-group> (<year>2012</year>)<article-title> Molecular phylogeny of <italic>Dissanthelium</italic> (Poaceae: Pooideae) and its taxonomic implications.</article-title><source>Systematic Botany </source><volume>37</volume>: <fpage>122</fpage>-<lpage>133</lpage>. doi: <ext-link ext-link-type="uri" xlink:href="http://dx.doi.org/10.1600/036364412X616701" xlink:type="simple">10.1600/036364412X616701</ext-link></mixed-citation></ref><ref id="B49"><mixed-citation xmlns:xlink="http://www.w3.org/1999/xlink" xlink:type="simple"><person-group><name name-style="western"><surname>Soreng</surname><given-names>RJ</given-names></name></person-group> (<year>2005</year>)<source> Miscellaneous chromosome number reports for <italic>Poa</italic> L. (Poaceae) in North America. Sida 21(4): 2195−2203.</source></mixed-citation></ref><ref id="B64"><mixed-citation xmlns:xlink="http://www.w3.org/1999/xlink" xlink:type="simple"><person-group><name name-style="western"><surname>Tzvelev</surname><given-names>NN</given-names></name></person-group> (<year>1976</year>)<source> Zlaki SSSR. Leningrad: Nauka Publishers [English translation: 1983. Grasses of the Soviet Union, Vol. 1 and 2. New Delhi: Oxonian Press].</source></mixed-citation></ref><ref id="B66"><mixed-citation xmlns:xlink="http://www.w3.org/1999/xlink" xlink:type="simple"><person-group><name name-style="western"><surname>Zhu</surname><given-names>GH</given-names></name><name name-style="western"><surname>Liu</surname><given-names>L</given-names></name><name name-style="western"><surname>Soreng</surname><given-names>RJ</given-names></name><name name-style="western"><surname>Olonova</surname><given-names>MV</given-names></name></person-group> (<year>2006</year>)<source><italic>Poa</italic>. In: Wu ZY, Raven PH, Hong DY (Eds) Flora of China: Poaceae (Gramineae), vol. 22, Science Press, Beijing &amp; Missouri Botanical Garden Press, St. Louis, 257−309.</source></mixed-citation></ref><ref id="B50"><mixed-citation xmlns:xlink="http://www.w3.org/1999/xlink" xlink:type="simple"><person-group><name name-style="western"><surname>Soreng</surname><given-names>RJ</given-names></name></person-group> (<year>2007</year>)<source><italic>Poa</italic> L. In: Barkworth ME, Capels KM, Long S, Piep MB (Eds) Magnoliophyta: Commelinidae (in part): Poaceae, part 1. Flora of North America North of Mexico, vol. 24. Oxford University Press, New York, 486−601.</source></mixed-citation></ref><ref id="B19"><mixed-citation xmlns:xlink="http://www.w3.org/1999/xlink" xlink:type="simple"><person-group><name name-style="western"><surname>Giussani</surname><given-names>L</given-names></name><name name-style="western"><surname>Anton</surname><given-names>AM</given-names></name><name name-style="western"><surname>Negritto</surname><given-names>MA</given-names></name><name name-style="western"><surname>Romanutti</surname><given-names>AA</given-names></name><name name-style="western"><surname>Soreng</surname><given-names>RJ</given-names></name></person-group> (<year>2012</year>)<source><italic>Poa</italic> L. In: Zuloaga FO, Morrone O, et al. (Eds) Flora Argentina 3(2): 284−389.</source></mixed-citation></ref></ref-list></tp:taxon-treatment>
