# Supplementary material for: Revision of Poa L. (Poaceae, Pooideae, Poeae, Poinae) in Mexico: new records, re-evaluation of P. ruprechtii, and two new species, P. palmeri and P. wendtii
Source: PhytoKeys. 2012 Aug 6;(15):1–104. doi: 10.3897/phytokeys.15.3084 (PMC3492929; doi:10.3897/phytokeys.15.3084)
Supplement: XML Treatment for Poa alpina alpina [file phytokeys.15.3084-treatment2.xml]

<!DOCTYPE tp:taxon-treatment
  PUBLIC "-//TaxonX//DTD Taxonomic Treatment Publishing DTD v0 20100105//EN" "tax-treatment-NSO.dtd">
<tp:taxon-treatment xmlns:tp="http://www.plazi.org/taxpub"><tp:treatment-meta><mixed-citation publication-type="journal"><person-group><name><surname>Soreng</surname><given-names>Robert J.</given-names></name><name><surname>Peterson</surname><given-names>Paul M.</given-names></name></person-group><article-title>Revision of 
                    <italic>Poa</italic> L. (Poaceae, Pooideae, Poeae, Poinae) in Mexico: new records, re-evaluation of 
                    <italic>P. ruprechtii</italic>, and two new species, 
                    <italic>P. palmeri</italic> and 
                    <italic>P. wendtii</italic>
                </article-title><source>PhytoKeys</source><day>6</day><month>8</month><year>2012</year><volume>2012</volume><issue>15</issue><fpage>1</fpage><lpage>104</lpage><pub-id pub-id-type="doi">10.3897/phytokeys.15.3084</pub-id></mixed-citation></tp:treatment-meta><tp:nomenclature><label>1.</label><tp:taxon-name>
                    <tp:taxon-name-part taxon-name-part-type="genus">Poa</tp:taxon-name-part>
                    <tp:taxon-name-part taxon-name-part-type="species">alpina</tp:taxon-name-part>
                    <tp:taxon-name-part taxon-name-part-type="subspecies">alpina</tp:taxon-name-part>
                <object-id xmlns:xlink="http://www.w3.org/1999/xlink" xlink:type="simple">http://species-id.net/wiki/Poa_alpina_alpina</object-id>
                </tp:taxon-name><tp:taxon-authority>L.,Sp. Pl. 1: 67. 1753.</tp:taxon-authority><tp:taxon-status xmlns:xlink="http://www.w3.org/1999/xlink" xlink:type="simple">subsp.</tp:taxon-status><xref ref-type="fig" rid="F1">Fig. 1 A–M</xref></tp:nomenclature><tp:treatment-sec sec-type="Type"><title>Type:</title><p>Europe, in alpibus Lapponicis, Helveticis (lectotype: LINN-87.2!, designated by <xref ref-type="bibr" rid="B47">Soreng 2000</xref>: 254).
                </p><p><italic><tp:taxon-name>Uralepis mutica</tp:taxon-name></italic> E. Fourn., Mexic. Pl. 2: 110. 1886. Type: Mexico, Liebmann <italic>Gramineae No. 611</italic> (holotype: C, photo US; isotype: US!, right hand culm ex C present in photo taken by A.S.Hitchcock).
                </p><p><italic><tp:taxon-name>Poa violascens</tp:taxon-name></italic> Phil. Linnaea 29(1): 100. 1858. nom. illeg. hom., non. Cheval. 1827. Type: Chile, Cerca de Arauco, <italic>C. Gay Herb. Chil. 164</italic> (holotype: SGO-PHIL-413!; isotype: SGO-45741!).
                </p></tp:treatment-sec><tp:treatment-sec sec-type="Description"><title>Description.</title><p>Hermaphroditic. <bold>Perennials</bold>; tufted, tufts dense, fairly narrow to medium girth, low (mostly less than 8 cm tall), dark green to slightly bluish-green; tillers intravaginal (each subtended by a single elongated, 2-keeled, longitudinally split prophyll), without cataphyllous shoots, sterile shoots more numerous than flowering shoots. <bold>Culms</bold> 10–40 cm tall, erect, sometimes slightly geniculate at base, leaves mostly basal, terete, smooth; nodes 1–2, 1 usually exerted. <bold>Leaves</bold> mostly basal; leaf sheaths terete, smooth, glabrous; butt sheaths persistent, papery, proximal sheaths densely overlapping, persistent; flag leaf sheaths 4–8 cm long, margins fused ca. 12–29% the length, much longer than its blade; collars smooth, glabrous; ligules of upper cauline leaves to 4(–5) mm long, milky white, abaxially smooth, glabrous, apices obtuse, of sterile shoots 1–2(–3) mm long; blades of cauline leaves 1–5(–12) cm long, 2–4.5 mm wide, flat, moderately thick, soft, straight, mostly basal, smooth or margins lightly sc<!--PageBreak--><!--PageBreak-->abrous, broadly prow-tipped; upper culm blades reduced in length; flag leaf blades ca. 1 cm long; sterile shoot blades widely spreading, persisting through the season. <bold>Panicles</bold> 2–6(–8) cm long, erect, open or loosely contracted at maturity, pyramidal to ovoid, fairly congested, proximal internode 0.6–1(–1.5) cm long; rachis with 1–2 branches per node; primary branches ascending to spreading, straight, to divaricating in flower, terete, smooth or very lightly scabrous, rarely moderately densely scabrous all around; pedicels divaricately spreading, lateral pedicels 1/5–1/2 the spikelet in length, smooth or sparsely to moderately scabrous; longest branches 1–3(–4) cm. <bold>Spikelets</bold> 3.9–6.2 mm long, 1.5–2.5 × long as wide, ovate, laterally compressed, but plump; florets 3–7, rarely bulbous basally and leaf-like distally (in high arctic), hermaphroditic; rachilla internodes terete, 0.5–0.8 mm long, smooth, glabrous or sparsely softly puberulent to short villous; glumes broadly lanceolate to narrowly ovate, distinctly keeled, keels lightly scabrous, acute, lower glumes 3-veined; upper glumes shorter than or subequaling lowest lemma, 3-veined; calluses glabrous; lemmas 3–5 mm long, broadly lanceolate, distinctly keeled, keels and marginal veins short to long villous, between veins sparsely to moderately short villous, intermediate veins moderately prominent, apices acute to obtuse; paleas softly puberulent to short villous over the keels for most of the length, apices scabrous. <bold>Flowers</bold> chasmogamous; lodicules 0.65–0.75 mm long, broadly lanceolate to ovate, with a short lateral lobe; anthers 1.3–2.3 mm long. <bold>Caryopses</bold> 1.9–2.2 mm long, elliptical in side-view, sulcus shallow, brown, hilum 0.25 mm long, round to oval, grain adherent to the palea. {North American counts}. 2<italic>n</italic> = 28, 32, 33, 34, 35, 39, 40+I, 42, ca. 48, 56.
                </p></tp:treatment-sec><tp:treatment-sec sec-type="Distribution"><title>Distribution.</title><p>The species is circumboreal and in North America it ranges from Canada, Greenland, USA, south to Mexico. It is known only from the type collection and the location in Mexico is unknown.</p></tp:treatment-sec><tp:treatment-sec sec-type="Ecology"><title>Ecology.</title><p>The species is found in disturbed sites in boreal forests, subalpine to low alpine meadows, and rocky slopes, on calcareous to acidic substrates.</p></tp:treatment-sec><tp:treatment-sec sec-type="Conservation status"><title>Conservation status.</title><p>The species is common in North America and rare (if extant) in Mexico.</p></tp:treatment-sec><tp:treatment-sec sec-type="Discussion"><title>Discussion.</title><p><italic><tp:taxon-name>Poa alpina</tp:taxon-name></italic> was first reported for Mexico by <xref ref-type="bibr" rid="B26">Hitchcock (1935)</xref> and was accepted by <xref ref-type="bibr" rid="B27">Hultén and Fries (1986)</xref>, <xref ref-type="bibr" rid="B4">Beetle (1977)</xref>, and <xref ref-type="bibr" rid="B59">Soreng et al. (2003)</xref>, based solely on the identity of the type specimen of <italic><tp:taxon-name>Uralepis mutica</tp:taxon-name></italic> which <xref ref-type="bibr" rid="B13">Fournier (1886)</xref> described in his <italic><tp:taxon-name>Mexicanas plantas</tp:taxon-name></italic> as “Absque loco". The holotype was annotated as “<italic><tp:taxon-name>Uralepis mutica</tp:taxon-name></italic> Fournier" by Fournier, and “Liebm. Pl. México No. 6233" was added to the original ticket at C. In a United States National Herbarium author’s proof copy of <xref ref-type="bibr" rid="B25">Hitchcock (1913)</xref>, Agnes Chase penciled in a note that the type was determined by A.S. Hitchcock as <italic><tp:taxon-name>Poa alpina</tp:taxon-name></italic>, “but that not in hb. from south of Co[lorado], Verify". The southernmost collections in the United States are from the Sangre de Cristo Range of the Rocky Mountains in northern New Mexico [UNM: Mora and Santa Fe cos.; NMC Taos Co.; in <xref ref-type="bibr" rid="B50">Soreng (2007)</xref> the map only shows Taos Co. in New Mexico]. The <italic><tp:taxon-name>Liebmann</tp:taxon-name></italic> specimen might have been collected in the Rocky Mountains in the former Mexican Territory (New Mexico became a territory of the United States in 1848), but we have no evidence of Liebmann collecting there (neither K. Allred nor R.W. Spellen<!--PageBreak-->berg have knowledge of Liebmann having collected in New Mexico, pers. comm., 2011). Furthermore, the taxon is rare in New Mexico, having been recorded for the state in only three localities, all post 1980. F.M. Liebmann (b.1813, d. 1856), Danish botanist (main herbarium at C, ca. 90000 specimens) is well known to have collected extensively in central and southern Mexico in Oaxaca, Puebla, and Veracruz between 1841 and 1843 (<xref ref-type="bibr" rid="B31">McVaugh 1987</xref>). A few of his collections recorded from other years in Tropicos are likely transcriptional errors (Missouri Botanical Gardens taxonomic database: <ext-link xmlns:xlink="http://www.w3.org/1999/xlink" ext-link-type="uri" xlink:href="http://www.tropicos.org/Home.aspx" xlink:type="simple">http://www.tropicos.org/Home.aspx</ext-link>, fide Gerrit Davidse 2012). McVaugh only cites the 1841 to 1843 for Mexican collections. A brief on-line biography (<ext-link xmlns:xlink="http://www.w3.org/1999/xlink" ext-link-type="uri" xlink:href="http://www.nathimus.ku.dk/bot/liebmann.htm" xlink:type="simple">http://www.nathimus.ku.dk/bot/liebmann.htm</ext-link>) of Liebmann does not give any suggestion that he traveled in or collected in the United States, indicating that he traveled to Cuba and Mexico between 1840 and 1843. Although (Harvard University Herbaria) HUH Index to Botanists indicates he also collected in the United States (<ext-link xmlns:xlink="http://www.w3.org/1999/xlink" ext-link-type="uri" xlink:href="http://kiki.huh.harvard.edu/databases/botanist_search.php?mode=details&amp;id=1049" xlink:type="simple">http://kiki.huh.harvard.edu/databases/botanist_search.php?mode=details&amp;id=1049</ext-link>), it seems unlikely that he would have had an opportunity to collect <italic><tp:taxon-name>Poa alpina</tp:taxon-name></italic> in the USA without having left a substantial record of collections from the country, and such a record seems to be absent. Liebmann did collect on Pico de Orizaba in 1841, and on the highest mountain in Oaxaca, Zempoaltépetl (3397 m), in 1842 (<xref ref-type="bibr" rid="B31">McVaugh 1987</xref>), and these seem to be the only places in Mexico the species could have been found by Liebmann between 1841 and 1843. <italic><tp:taxon-name>Liebmann</tp:taxon-name></italic> nos. <italic>603</italic> to <italic>610</italic> are known to be from Orizaba, and <italic>611</italic> might also be from there, however his label numbers are not sequential but were added afterward to organize his collections (<xref ref-type="bibr" rid="B31">McVaugh 1987</xref>). The <italic><tp:taxon-name>Poa alpina</tp:taxon-name></italic> specimen could have come into Liebmann’s herbarium and become mixed with Mexican material by some other means. We believe the reputed coastal Arauco, Chile, origin of the type of <italic><tp:taxon-name>Poa violascens</tp:taxon-name></italic> Phil. resulted from a such a mistake by Philippi; see synonymy above. Liebmann also traveled in Norway and Germany and had substantial material from other botanists. Nevertheless, it is possible for a common species like <italic><tp:taxon-name>Poa alpina</tp:taxon-name></italic> to have become established this far south in Mexico.
                </p><fig id="F1" position="float" orientation="portrait"><label>Figure 1.</label><caption><p><bold>A–E</bold> <italic><tp:taxon-name>Poa alpina</tp:taxon-name></italic>L. <bold>A</bold> basal tuft <bold>B</bold> inflorescence <bold>C</bold> spikelet <bold>D</bold> floret dorsal view <bold>E</bold> floret lateral view; <bold>F–M</bold> <italic><tp:taxon-name>Poa compressa</tp:taxon-name></italic>L. <bold>F</bold> habit <bold>G</bold> inflorescence <bold>H</bold> culm cross-section outline <bold>I</bold> sheath, collar, blade abaxial view <bold>J</bold> branch segment with spikelet <bold>K</bold> spikelet <bold>L</bold> floret <bold>M</bold> anthers. <bold>A–M</bold> from <xref ref-type="bibr" rid="B50">Soreng (2007)</xref> <bold>E</bold> originally drawn from <italic>Eggleston 11824</italic> in <xref ref-type="bibr" rid="B26">Hitchcock (1935)</xref>.</p></caption><graphic xmlns:xlink="http://www.w3.org/1999/xlink" xlink:href="PhytoKeys-015-001-g001.jpg" position="float" orientation="portrait" xlink:type="simple"/></fig></tp:treatment-sec><ref-list><ref id="B50"><mixed-citation xmlns:xlink="http://www.w3.org/1999/xlink" xlink:type="simple"><person-group><name name-style="western"><surname>Soreng</surname><given-names>RJ</given-names></name></person-group> (<year>2007</year>)<source><italic>Poa</italic> L. In: Barkworth ME, Capels KM, Long S, Piep MB (Eds) Magnoliophyta: Commelinidae (in part): Poaceae, part 1. Flora of North America North of Mexico, vol. 24. Oxford University Press, New York, 486−601.</source></mixed-citation></ref><ref id="B26"><mixed-citation xmlns:xlink="http://www.w3.org/1999/xlink" xlink:type="simple"><person-group><name name-style="western"><surname>Hitchcock</surname><given-names>AS</given-names></name></person-group> (<year>1935</year>)<source> Manual of the Grasses of the United States. United States Government Printing Office, Washington, DC. </source>doi: <ext-link ext-link-type="uri" xlink:href="http://dx.doi.org/10.5962/bhl.title.5731" xlink:type="simple">10.5962/bhl.title.5731</ext-link></mixed-citation></ref><ref id="B47"><mixed-citation xmlns:xlink="http://www.w3.org/1999/xlink" xlink:type="simple"><!--PageBreak--><person-group><name name-style="western"><surname>Soreng</surname><given-names>RJ</given-names></name></person-group> (<year>2000</year>)<article-title> <italic>Poa</italic> lectotypifications In: Cafferty S, Jarvis CE, Turland NJ. Typification of Linnaean plant names in the Poaceae (Gramineae).</article-title><source>Taxon </source><volume>49</volume> (<issue>2</issue>): <fpage>239</fpage>-<lpage>260</lpage>.</mixed-citation></ref><ref id="B27"><mixed-citation xmlns:xlink="http://www.w3.org/1999/xlink" xlink:type="simple"><person-group><name name-style="western"><surname>Hultén</surname><given-names>E</given-names></name><name name-style="western"><surname>Fries</surname><given-names>M</given-names></name></person-group> (<year>1986</year>)<source> Atlas of north European vascular plants, north of the tropic of cancer I. Introduction, taxonomic index to the maps, 1−996. Koeltz Scientific Books, Königstein.</source></mixed-citation></ref><ref id="B4"><mixed-citation xmlns:xlink="http://www.w3.org/1999/xlink" xlink:type="simple"><person-group><name name-style="western"><surname>Beetle</surname><given-names>AA</given-names></name></person-group> (<year>1977</year>)<article-title> Noteworthy grasses from Mexico V.</article-title><source>Phytologia </source><volume>37</volume> (<issue>4</issue>): <fpage>317</fpage>-<lpage>407</lpage>.</mixed-citation></ref><ref id="B59"><mixed-citation xmlns:xlink="http://www.w3.org/1999/xlink" xlink:type="simple"><person-group><name name-style="western"><surname>Soreng</surname><given-names>RJ</given-names></name><name name-style="western"><surname>Keil</surname><given-names>DJ</given-names></name></person-group> (<year>2003</year>)<article-title> Sequentially adjusted sex-ratios in gynomonoecism, and <italic>Poa diaboli</italic> (Poaceae), a new species from California.</article-title><source>Madroño </source><volume>50</volume> (<issue>4</issue>): <fpage>300</fpage>-<lpage>306</lpage>.</mixed-citation></ref><ref id="B13"><mixed-citation xmlns:xlink="http://www.w3.org/1999/xlink" xlink:type="simple"><person-group><name name-style="western"><surname>Fournier</surname><given-names>E</given-names></name></person-group> (<year>1886</year>)<source> Mexicanas plantas. Pars secunda: Graminée, Ex Typographeo Reipublicae, Paris 2: 1−160.</source></mixed-citation></ref><ref id="B25"><mixed-citation xmlns:xlink="http://www.w3.org/1999/xlink" xlink:type="simple"><person-group><name name-style="western"><surname>Hitchcock</surname><given-names>AS</given-names></name></person-group> (<year>1913</year>)<source> Mexican grasses in the United States National Herbarium. Contributions from the United States National Herbarium 17(3): 181−389.</source></mixed-citation></ref><ref id="B31"><mixed-citation xmlns:xlink="http://www.w3.org/1999/xlink" xlink:type="simple"><person-group><name name-style="western"><surname>McVaugh</surname><given-names>R</given-names></name></person-group> (<year>1987</year>)<source> Itinerary and gazetteer. In: Mickel JT, McVaugh R, Karell S, H. Balslev H (Eds) Liebmann’s Mexican Ferns: His Itinerary, a translation of his “Méxicos Bregner," and a reprinting of his original work. Contributions from the New York Botanical Garden 19: 5−38.</source></mixed-citation></ref></ref-list></tp:taxon-treatment>
