# Supplementary material for: Revision of Poa L. (Poaceae, Pooideae, Poeae, Poinae) in Mexico: new records, re-evaluation of P. ruprechtii, and two new species, P. palmeri and P. wendtii
Source: PhytoKeys. 2012 Aug 6;(15):1–104. doi: 10.3897/phytokeys.15.3084 (PMC3492929; doi:10.3897/phytokeys.15.3084)
Supplement: XML Treatment for Poa calycina mathewsii [file phytokeys.15.3084-treatment6.xml]

<!DOCTYPE tp:taxon-treatment
  PUBLIC "-//TaxonX//DTD Taxonomic Treatment Publishing DTD v0 20100105//EN" "tax-treatment-NSO.dtd">
<tp:taxon-treatment xmlns:tp="http://www.plazi.org/taxpub"><tp:treatment-meta><mixed-citation publication-type="journal"><person-group><name><surname>Soreng</surname><given-names>Robert J.</given-names></name><name><surname>Peterson</surname><given-names>Paul M.</given-names></name></person-group><article-title>Revision of 
                    <italic>Poa</italic> L. (Poaceae, Pooideae, Poeae, Poinae) in Mexico: new records, re-evaluation of 
                    <italic>P. ruprechtii</italic>, and two new species, 
                    <italic>P. palmeri</italic> and 
                    <italic>P. wendtii</italic>
                </article-title><source>PhytoKeys</source><day>6</day><month>8</month><year>2012</year><volume>2012</volume><issue>15</issue><fpage>1</fpage><lpage>104</lpage><pub-id pub-id-type="doi">10.3897/phytokeys.15.3084</pub-id></mixed-citation></tp:treatment-meta><tp:nomenclature><label>5.</label><tp:taxon-name>
                    <tp:taxon-name-part taxon-name-part-type="genus">Poa</tp:taxon-name-part>
                    <tp:taxon-name-part taxon-name-part-type="species">calycina</tp:taxon-name-part>
                    <tp:taxon-name-part taxon-name-part-type="variated">mathewsii</tp:taxon-name-part>
                </tp:taxon-name><tp:taxon-authority>(Ball) Refulio, Syst. Bot. 37(1): 130. 2012.</tp:taxon-authority><xref ref-type="fig" rid="F5">Figs 5</xref><xref ref-type="fig" rid="F6">6 N–P</xref><tp:nomenclature-citation-list><tp:nomenclature-citation><tp:taxon-name>Deschampsia mathewsii</tp:taxon-name><comment>Ball, J. Linn. Soc., Bot. 22: 60. 1885. <italic><tp:taxon-name>Dissanthelium calycinum</tp:taxon-name></italic> subsp.<italic> mathewsii</italic> (Ball) Soreng, Novon 8(2): 201 1998. Type: Peru, above Caspalta, 14000−14300 ft [4270−4360 m], 22 Apr 1882, <italic>J. Ball s.n</italic>. (holotype: K!; isotypes: GH!, US-908709! fragm. ex K).</comment></tp:nomenclature-citation><tp:nomenclature-citation><tp:taxon-name>Dissanthelium sclerochloides</tp:taxon-name><comment>Steud. ex E. Fourn., Mexic. Pl. 2: 112 1886. Type: Mexico, Nevado de Toluca, 1865–1866, <italic>M. Hahn s.n.</italic> (lectotype: P!, designated by <xref ref-type="bibr" rid="B46">Soreng 1998</xref>: 201; isolectotypes: P!, US-865890! fragm. ex P-Fourn-258).</comment></tp:nomenclature-citation><tp:nomenclature-citation><tp:taxon-name>Dissanthelium semitectum</tp:taxon-name><comment>Swallen &amp; Tovar, Phytologia 11: 370 1965.Type: Peru, Junín, Huaron, in clumps on northeastern rock ledges, about 14000 ft [4270 m], 12 Jun 1922, <italic>J.F. MacBride &amp; W.Featherstone 1155</italic> (holotype: US-1161061!).</comment></tp:nomenclature-citation></tp:nomenclature-citation-list></tp:nomenclature><tp:treatment-sec sec-type="Description"><title>Description.</title><p>Gynomonoecious. <bold>Perennials</bold>; tufted, tufts dense, small, low (mostly 3–8 cm tall), with panicles mostly included among the leaves, pallid green to bluish-grey-green, sub-lustrous; tillers intravaginal (each subtended by a single elongated, 2-keeled, longitudinally split prophyll), without cataphyllous shoots, sterile shoots more numerous than flowering shoots. <bold>Culms</bold> 4–9 cm tall, erect or ascending, sometimes slightly decumbent or geniculate, leafy, terete, smooth; nodes 0–1, not exerted. <bold>Leaves</bold> mostly basal; leaf sheaths slightly compressed, smooth, glabrous, lustrous; butt sheaths papery, smooth, glabrous; flag leaf sheaths 1.5–4.5 cm long, margins fused ca. 30% their length, ca. equaling its blade; throats and collars smooth, glabrous; ligules (0.5–)1–2.5 mm long, hyaline, abaxially smooth or scabrous, apex obtuse to acute, entire to dentate, sterile shoot ligules like those of the culm leaves; blades 1–6 cm long, 1.5–3 mm wide (expanded), folded, often with strongly involute margins, moderately thick and firm, abaxially smooth sub-lustrous, veins slightly expressed, margins scabrous, adaxially smooth or moderately to densely scaberulous, apex slender prow-tipped; flag leaf blades 1–6 cm long; sterile shoot blades like those of the culm. <bold>Panicles</bold> 1.5–2.5(–3) cm long, 0.7–1.1 cm wide, erect, contracted to loosely contracted, mostly included in the foliage, congested to moderately congested, with 10–25 spikelets, proximal internode 0.4–0.7 cm long; rachis with 2–6 branches per node; primary branches sub-erect to ascending, stout, more or less terete, moderately densely stiff scabrous all around; lateral pedicels 1/4–1/2 the spikelet length, smooth or sparsely to moderately scabrous, prickles fine, sometimes sub-ciliolate; longest branches 0.8–1.5 cm, with up to 6 spikelets in the distal 1/2. <bold>Spikelets</bold> (3–)3.5–6(–5.5) mm long, 2–3 × as long as wide, elliptical in side view, to cunniate at maturity, laterally compressed, not bulbiferous, green, sub-lustrous; florets 2, lower hermaphroditic, upper often pistillate; rachilla internodes terete, 0.2–0.3 mm long, smooth, glabrous; glumes broadly lanceolate, central portion green, margins broadly creamy-white scarious, equal, both exceeding the florets, chartaceous on back, smooth, edges<!--PageBreak--> obscurely scaberulous, apex firm, acute, sometimes a bit anthocyanic; both glumes (2.5–)3–6(–5.5) mm long, 3-veined; calluses indistinct, glabrous; lemmas 2.3–2.8 mm long, 3-veined, elliptic to oval, pale green, not lustrous, strongly keeled, keel moderately to densely, and upper 2/3 surfaces lightly scaberulous, intermediate veins absent, margins and apex narrowly and briefly scarious-hyaline, edges mod<!--PageBreak--><!--PageBreak-->erately to sparsely scaberulous; apex obtuse to acute, sometimes denticulate in the upper margin; palea keels finely scabrous, between veins smooth or lightly scaberulous. <bold>Flowers</bold>; lodicules 0.5 mm long, narrowly lanceolate, unlobed; anthers 0.5–1.1 mm long, those of the upper flower vestigial or sometimes poorly formed but not much reduced. <bold>Caryopses</bold> 1.3 mm long, elliptical in side-view, laterally compressed, slightly sulcate, hilum oval about 0.2 mm long, grain adherent to the palea. 2<italic>n</italic> = unknown.
                </p></tp:treatment-sec><tp:treatment-sec sec-type="Distribution"><title>Distribution.</title><p>The species occurs in Bolivia and Peru, and in Mexico it is known from the states of Mexico, Puebla, San Luis Potosí, Tlaxcala, and Veracruz.</p></tp:treatment-sec><tp:treatment-sec sec-type="Ecology"><title>Ecology.</title><p>This species is found on fairly well drained alpine volcanic slopes between 3800–4550 m. Flowering August to September.</p></tp:treatment-sec><tp:treatment-sec sec-type="Specimens examined"><title>Specimens examined.</title><p>Mexico. <bold>San Luis Potosí:</bold> Virlet d’Aoust 1434 (US fragm.). <bold>Puebla:</bold> Ixtaccihuatl, Oct 1905, C.A.Purpus 1633 (US). Ixtaccihuatl S flank, in circ E of the “portal" N of La Amacuilecatl (Los Pies), 4400−4450 m, <named-content xmlns:xlink="http://www.w3.org/1999/xlink" content-type="dwc:verbatimCoordinates" xlink:type="simple">19.15426°N, 98.63072°W</named-content>, 3 Oct 1987, R.J.Soreng 3317 &amp; N.Soreng (US). falda SO de Ixtaccihuatl, 3800 m, 1 May 1952, E.Matuda 26104 (US). Municipio de San Nicoas de los Ranchos La Joya, Volcán Ixtaccihuatl, 7 km a N de al carretara pavimento a Amecameca, 3920–4000 m, 28 Oct 1976, S.D.Koch 76236 (US). north side of Popocatepetl, 11 Sep 1957, J.H.Beaman 1732 (US). <bold>Mexico:</bold> Tlaloc, near summit, 4100–4140 m, 22 Aug 1958, J.H.Beaman 2329 (US). Nevado de Toluca, 1865–1866, Hann s.n. (P, US fragm. ex P-STEUD). Nevado de Toluca, 13500 ft [4115 m], (<named-content xmlns:xlink="http://www.w3.org/1999/xlink" content-type="dwc:verbatimCoordinates" xlink:type="simple">19°06'00"N, 99°45'36"W</named-content>), bottom of the crater, 01 Sep 1892, C.G.Pringle 4222 (MO not seen, US, US, US); ditto, summit, 4545 m., 09 Oct 1986, P.M.Peterson 04655 &amp; C.R.Annable (US); ditto, on south rim of crater, 8 Sep 1957, J.H.Beaman 1692 (US). Laguna de Sol, 13 miles east of Mex. highway 3 on road to Nevado de Toluca., 4000 m., 08 Oct 1986, P.M.Peterson 4646 &amp; C.R.Annable (US). <bold>Tlaxcala:</bold> Malinche, North rim of the crater, 4400–4450 m, 10 Aug 1958, J.H.Beaman 2240 (US). <bold>Veracruz:</bold> Summit of Cofre de Perote, <named-content xmlns:xlink="http://www.w3.org/1999/xlink" content-type="dwc:verbatimCoordinates" xlink:type="simple">19°29'42"N, 97°08'55"W</named-content>, 4140 m, 20 Sep 1997, S.J.Darbyshire 4806 &amp; M.Gonzáles-Ledesma (US).
                </p></tp:treatment-sec><tp:treatment-sec sec-type="Discussion"><title>Discussion.</title><p>First reported from Mexico by <xref ref-type="bibr" rid="B13">Fournier (1886)</xref> as <italic><tp:taxon-name>Dissanthelium sclerochloides</tp:taxon-name></italic>, <xref ref-type="bibr" rid="B6">Beetle (1987)</xref> accepted <italic><tp:taxon-name>Dissanthelium mathewsii</tp:taxon-name></italic> Ball as the correct name. <xref ref-type="bibr" rid="B46">Soreng (1998)</xref> and <xref ref-type="bibr" rid="B41">Refulio-Rodríguez et al. (2012)</xref> concluded there were too many intermediates between this and the smaller and shorter spikeleted <italic><tp:taxon-name>Dissanthelium calycina</tp:taxon-name></italic> (J. Presl) Kunth, and therefore, treated the taxon as a subspecies or variety. <italic><tp:taxon-name>Poa calycina</tp:taxon-name></italic> var. <italic>calycina</italic> and var. <italic>mathewsii</italic> are known from Bolivia and Peru. Historically, the species was treated within <italic><tp:taxon-name>Dissanthelium</tp:taxon-name></italic>. However, DNA analyses have confirmed that all elements of that genus belong within <italic><tp:taxon-name>Poa</tp:taxon-name></italic> (<xref ref-type="bibr" rid="B41">Refulio-Rodríguez et al. 2012</xref>). All but one species formerly placed in <italic><tp:taxon-name>Dissanthelium</tp:taxon-name></italic> differ from other <italic><tp:taxon-name>Poa</tp:taxon-name></italic> by having spikelets with two florets, lemmas 3-nerved (rare in <italic><tp:taxon-name>Poa</tp:taxon-name></italic>), and glumes that are longer than at least the lowest lemma (a feature that occurs infrequently in other groups of <italic><tp:taxon-name>Poa</tp:taxon-name></italic>). <italic><tp:taxon-name>Poa calycina</tp:taxon-name></italic> belongs to <italic><tp:taxon-name>Poa</tp:taxon-name></italic> sect. <italic><tp:taxon-name>Dissanthelium</tp:taxon-name></italic> (Trin.) Refulio (see also <italic><tp:taxon-name>Poa thomasii</tp:taxon-name></italic> below)<!--PageBreak-->.
                </p><fig id="F5" position="float" orientation="portrait"><label>Figure 5.</label><caption><p><italic><tp:taxon-name>Poa calycina</tp:taxon-name></italic> var. <italic>mathewsii</italic> (Ball) Refulio. Photo of <italic>Purpus 1633</italic>.</p></caption><graphic xmlns:xlink="http://www.w3.org/1999/xlink" xlink:href="PhytoKeys-015-001-g005.jpg" position="float" orientation="portrait" xlink:type="simple"/></fig></tp:treatment-sec><tp:treatment-sec><!--Section generated to contain objects referenced in tp:taxon-treatment.--><fig id="F6" position="float" orientation="portrait"><label>Figure 6.</label><caption><p><bold>A–E</bold> <italic><tp:taxon-name>Poa gymnantha</tp:taxon-name></italic> Pilg. <bold>A</bold> spikelet <bold>B</bold> lemma and palea <bold>C</bold> palea <bold>D</bold> staminode and lodicules (pistillate-flower) <bold>E</bold> pistil (pistillate-flower) <bold>F–I</bold> <italic><tp:taxon-name>Poa chamaeclinos</tp:taxon-name></italic> Pilg. <bold>F</bold> spikelet <bold>G</bold> floret <bold>H</bold> palea <bold>I </bold>pistil (pistillate-flower) <bold>J</bold> <italic><tp:taxon-name>Poa palmeri</tp:taxon-name></italic> Soreng &amp; P.M.Peterson <bold>J</bold> spikelet <bold>K–M</bold> <italic><tp:taxon-name>Poa strictiramea</tp:taxon-name></italic> Hitchc. <bold>K</bold> spikelet <bold>L</bold> floret <bold>M</bold> palea <bold>N–P</bold> <italic><tp:taxon-name>Poa calycina</tp:taxon-name></italic> var. <italic>mathewsii</italic> (Ball) Refulio <bold>N</bold> spikelet <bold>O</bold> floret <bold>P</bold> palea. <bold>A–E</bold> drawn from <italic>Peterson 12863 et al.</italic> from Peru <bold>F–I</bold> drawn from <italic>Soreng 3315 &amp; Soreng</italic>; <bold>J</bold> drawn from <italic>Peterson 18790 &amp; Valdés-Reyna</italic> <bold>K–M</bold> drawn from <italic>Soreng 3204 &amp; Spellenberg</italic> <bold>N–P</bold> drawn from <italic>Beaman 1732</italic>.</p></caption><graphic xmlns:xlink="http://www.w3.org/1999/xlink" xlink:href="PhytoKeys-015-001-g006.jpg" position="float" orientation="portrait" xlink:type="simple"/></fig></tp:treatment-sec><ref-list><ref id="B46"><mixed-citation xmlns:xlink="http://www.w3.org/1999/xlink" xlink:type="simple"><person-group><name name-style="western"><surname>Soreng</surname><given-names>RJ</given-names></name></person-group> (<year>1998</year>)<source> An infrageneric classification for <italic>Poa</italic> in North America, and other notes on sections, species, and subspecies of <italic>Poa, Puccinellia</italic>, and <italic>Dissanthelium</italic> (Poaceae). Novon 8: 187−202. </source>doi: <ext-link ext-link-type="uri" xlink:href="http://dx.doi.org/10.2307/3391995" xlink:type="simple">10.2307/3391995</ext-link></mixed-citation></ref><ref id="B13"><mixed-citation xmlns:xlink="http://www.w3.org/1999/xlink" xlink:type="simple"><person-group><name name-style="western"><surname>Fournier</surname><given-names>E</given-names></name></person-group> (<year>1886</year>)<source> Mexicanas plantas. Pars secunda: Graminée, Ex Typographeo Reipublicae, Paris 2: 1−160.</source></mixed-citation></ref><ref id="B6"><mixed-citation xmlns:xlink="http://www.w3.org/1999/xlink" xlink:type="simple"><person-group><name name-style="western"><surname>Beetle</surname><given-names>AA</given-names></name></person-group> (<year>1987</year>)<article-title> Las Gramineas de México, Tomo II: 1–344. Secretaria de Agricultura y Recursos Hidraulícos: COTECOCA, Mexico.Boivin B, Löve, D (1960) <italic>Poa agassizensis</italic>, a new prairie bluegrass.</article-title><source>Naturaliste Canadien </source><volume>87</volume>: <fpage>173</fpage>-<lpage>180</lpage>.</mixed-citation></ref><ref id="B41"><mixed-citation xmlns:xlink="http://www.w3.org/1999/xlink" xlink:type="simple"><person-group><name name-style="western"><surname>Refulio-Rodríguez</surname><given-names>NF</given-names></name><name name-style="western"><surname>Columbus</surname><given-names>JT</given-names></name><name name-style="western"><surname>Gillespie</surname><given-names>LJ</given-names></name><name name-style="western"><surname>Peterson</surname><given-names>PM</given-names></name><name name-style="western"><surname>Soreng</surname><given-names>RJ</given-names></name></person-group> (<year>2012</year>)<article-title> Molecular phylogeny of <italic>Dissanthelium</italic> (Poaceae: Pooideae) and its taxonomic implications.</article-title><source>Systematic Botany </source><volume>37</volume>: <fpage>122</fpage>-<lpage>133</lpage>. doi: <ext-link ext-link-type="uri" xlink:href="http://dx.doi.org/10.1600/036364412X616701" xlink:type="simple">10.1600/036364412X616701</ext-link></mixed-citation></ref></ref-list></tp:taxon-treatment>
