# Supplementary material for: Revision of Poa L. (Poaceae, Pooideae, Poeae, Poinae) in Mexico: new records, re-evaluation of P. ruprechtii, and two new species, P. palmeri and P. wendtii
Source: PhytoKeys. 2012 Aug 6;(15):1–104. doi: 10.3897/phytokeys.15.3084 (PMC3492929; doi:10.3897/phytokeys.15.3084)
Supplement: XML Treatment for Poa chamaeclinos [file phytokeys.15.3084-treatment7.xml]

<!DOCTYPE tp:taxon-treatment
  PUBLIC "-//TaxonX//DTD Taxonomic Treatment Publishing DTD v0 20100105//EN" "tax-treatment-NSO.dtd">
<tp:taxon-treatment xmlns:tp="http://www.plazi.org/taxpub"><tp:treatment-meta><mixed-citation publication-type="journal"><person-group><name><surname>Soreng</surname><given-names>Robert J.</given-names></name><name><surname>Peterson</surname><given-names>Paul M.</given-names></name></person-group><article-title>Revision of 
                    <italic>Poa</italic> L. (Poaceae, Pooideae, Poeae, Poinae) in Mexico: new records, re-evaluation of 
                    <italic>P. ruprechtii</italic>, and two new species, 
                    <italic>P. palmeri</italic> and 
                    <italic>P. wendtii</italic>
                </article-title><source>PhytoKeys</source><day>6</day><month>8</month><year>2012</year><volume>2012</volume><issue>15</issue><fpage>1</fpage><lpage>104</lpage><pub-id pub-id-type="doi">10.3897/phytokeys.15.3084</pub-id></mixed-citation></tp:treatment-meta><tp:nomenclature><label>6.</label><tp:taxon-name>
                    <tp:taxon-name-part taxon-name-part-type="genus">Poa</tp:taxon-name-part>
                    <tp:taxon-name-part taxon-name-part-type="species">chamaeclinos</tp:taxon-name-part>
                <object-id xmlns:xlink="http://www.w3.org/1999/xlink" xlink:type="simple">http://species-id.net/wiki/Poa_chamaeclinos</object-id>
								</tp:taxon-name><tp:taxon-authority>Pilg., Bot. Jahrb. Syst. 37: 379. 1906.</tp:taxon-authority><xref ref-type="fig" rid="F6">Figs 6 F–I</xref><xref ref-type="fig" rid="F7">7</xref></tp:nomenclature><tp:treatment-sec sec-type="Type"><title>Type:</title><p>Peru, in andibus elevatis supra Lima ad 4500 m, Mar 1904, <italic>A. Weberbauer 5118</italic> (lectotype: USM!, designated by <xref ref-type="bibr" rid="B2">Anton and Negritto 1997</xref>: 237; isolectotypes: BAA-2510!, US-89685! fragm. ex B).
                </p></tp:treatment-sec><tp:treatment-sec sec-type="Description"><title>Description.</title><p>Pistillate. <bold>Perennials</bold>; mat forming, mats dense (to 20 cm across), low (mostly 1.5–3 cm tall), green; tillers intravaginal (each subtended by a single elongated, tubular prophyll), without cataphyllous shoots. <bold>Culms</bold> 1–3.5(–5) cm tall, erect or arching, leafy, terete or weakly compressed, smooth; nodes 0–1, not exerted, deeply buried in basal tuft. <bold>Leaves</bold> mostly basal; leaf sheaths laterally slightly compressed, indistinctly keeled, basal ones with cross-veins, smooth or with sparse hooks, glabrous; butt sheaths becoming papery to somewhat fibrous, smooth, glabrous; flag leaf sheaths 0.8–2 cm long, margins fused ca. 50–60% their length, 2–3 × longer than its blade; throats and collars smooth or slightly scabrous, glabrous; ligules 0.5–3.2 mm long, decurrent, scarious, milky-white, abaxially smooth or scaberulous, upper margin entire or denticulate, apices obtuse to acute, sterile shoot ligules equaling or shorter than those of the upper culm leaves; blades 1–2.2 cm long, 1–1.5 mm wide (expanded), folded, often with involute margins, slightly thick, soft, abaxially smooth, veins slightly expressed, margins proximally scabrous, distally smooth, adaxially smooth or lightly scaberulous, with two rows of buliform cells, but otherwise level, apices abruptly prow-tipped; flag leaf blades like the others; sterile shoot blades like those of the culm. <bold>Panicles</bold> 0.8–1.5 cm long, 3–7 mm wide, erect, densely contracted, narrowly elliptic to ovoid, erect, slightly secund, included in the leaves or eventually exerted by up to 3(–4) cm, congested, with 5–20 spikelets, peduncle smooth; rachis with 1–2 branches per node; primary branches erect, appressed, stiff, slightly angled, smooth or distally slightly to moderately scaberulous on the angles; lateral pedicels less than 1/4 their spikelet in length, scabrous angled, hooks moderate in size to sub-ciliate; longest branches 0.3–0.4 cm, with up to 4 spikelets, flowered from near the base. <bold>Spikelets</bold> 4–4.5 mm long, 1.5–2.5 mm wide; 2–3 × as long as wide, ovate, laterally compressed, not bulbiferous, slightly lustrous, two toned; florets (1–)2, pistillate; rachilla internodes terete, mostly 0.2–0.5 mm long, smooth, glabrous; glumes obovate to sub-flabellate, herbaceous and pale green below, scarious bronzy and sometimes anthocyanic in margins and apex, veins distinct, equal to subequal, distinctly keeled, sometimes a bit asymmetrical, smooth, margins broadly scarious-hyaline, edges entire or dentate, smooth, apices dentate to shortly lacerate; lower glumes 2.9–3.3 mm long, 3-veined; upper glumes 3.2–3.3 mm long, 3-veined; calluses glabrous; lemmas 3.5–4.2(–4.5) mm long, 5-veined, obovate to sub-flabellate, thinly herbaceous and pale green below, strongly keeled, surfaces smooth, glabrous intermediate veins distinct, upper margins broadly bronzy-anthocyanic, apices obtuse, sometimes lacerated or dentate; paleas glabrous, keels smooth, closely spaced, between keels smooth (or with a few hooks), Flow<!--PageBreak--><!--PageBreak-->ers; lodicules 0.4–0.5 mm long, broadly lanceolate, apex rounded; anthers vestigial, 0.1–0.2 mm long. <bold>Caryopses</bold> 1.8 mm long, elliptical in side-view, cylindrical in cross-section, sulcus indistinct, hilum 0.4 mm long, oval, grain free from the palea, stigma densely plumose. 2<italic>n</italic> = unknown.
                </p></tp:treatment-sec><tp:treatment-sec sec-type="Distribution"><title>Distribution.</title><p>The species occurs in Bolivia, Peru, and Mexico. In Mexico it is restricted to Volcán Ixtaccihuatl, and possibly to the state of Puebla.</p></tp:treatment-sec><tp:treatment-sec sec-type="Ecology"><title>Ecology.</title><p>The species occurs as isolated mats in wet meadows and on gentle slopes between 4300−4450 m. The spikelets of this species are strictly pistillate and seed is produced apomicticly. Flowering September to October.</p></tp:treatment-sec><tp:treatment-sec sec-type="Specimens examined"><title>Specimens examined.</title><p>Mexico. <bold>Mexico or Puebla:</bold> Ixtaccihuatl, Jan 1909, C.A.Purpus 3772 (US-924996). <bold>Puebla:</bold> Ixtaccihuatl, south side of mountain, ca. ½ km NE of summit of Pies, 4300−4350 m, 16 Sep 1958, J.H.Beaman 2555 (MEXU-58016, MSC, US-2381604, TEX, WIS); ditto, in the circ E of the “portal" N of La Amacuilecatl (Los Pies), <named-content xmlns:xlink="http://www.w3.org/1999/xlink" content-type="dwc:verbatimCoordinates" xlink:type="simple">19.1507°N; 98.6294°W</named-content>, 4400−4450 m, 3 Oct 1987, R.J.Soreng 3315 &amp; N.Soreng (US, <xref ref-type="bibr" rid="B43">Soreng 1990</xref>, cpDNA voucher).
                </p></tp:treatment-sec><tp:treatment-sec sec-type="Discussion"><title>Discussion.</title><p>In Mexico, the <italic>Purpus 3772</italic> collection long passed under the name <italic><tp:taxon-name>Poa villaroelii</tp:taxon-name></italic> Phil. (<xref ref-type="bibr" rid="B25">Hitchcock 1913</xref>, <xref ref-type="bibr" rid="B12">Espejo Serna et al. 2000</xref>, <xref ref-type="bibr" rid="B11">Dávila Aranda et al. 2006</xref>). However, the first author has studied <italic><tp:taxon-name>Poa villaroelii</tp:taxon-name></italic> in Chile and the herbarium (including types), and concludes the Mexican specimens are not applicable (<xref ref-type="bibr" rid="B59">Soreng et al. 2003</xref>, <xref ref-type="bibr" rid="B50">Soreng and Peterson 2007</xref>). <italic><tp:taxon-name>Poa chamaeclinos</tp:taxon-name></italic> has strictly pistillate spikelets, reproduces apomicticly, and has broad, bronze-colored, scareous-hyaline lemma apices, whereas <italic><tp:taxon-name>Poa villaroelii</tp:taxon-name></italic> (now treated as <italic><tp:taxon-name>Poa acinaciphylla</tp:taxon-name></italic> E. Desv.) has perfect flowers (anthers 2.2−2.8 mm long) with narrow, whitish, scareous-hyaline apices, and is a much more robust species. <xref ref-type="bibr" rid="B8">Clayton et al. (2006</xref> onwards; accessed Dec. 2011) mistakenly accepted <italic><tp:taxon-name>Poa acinaciphylla</tp:taxon-name></italic> in Mexico and South America and <italic><tp:taxon-name>Poa chamaeclinos</tp:taxon-name></italic> only in South America.
                </p><p>A further taxonomic problem arises when trying to reliably distinguish <italic><tp:taxon-name>Poa chamaeclinos</tp:taxon-name></italic> from <italic><tp:taxon-name>Poa perligulata</tp:taxon-name></italic> Pilg., a closely related species of South America that also has pistillate spikelets and reproduces apomicticly. <xref ref-type="bibr" rid="B34">Negritto and Anton (2000)</xref> argued that <italic><tp:taxon-name>Poa chamaeclinos</tp:taxon-name></italic> differs by lacking rhizomes, and by having short ligules [0.3−1 (–3) mm long] that have truncate apices with entire, erose or denticulate margins versus longer ligules [1.5−3 (–6) mm long] with acute apices and entire margins in <italic><tp:taxon-name>Poa perligulata</tp:taxon-name></italic>. The Mexican plants lack rhizomes and the vegetative branching seems to be entirely intravaginal (in <italic><tp:taxon-name>Poa perligulata</tp:taxon-name></italic> some vegetative extravaginal branching is always present). The ligules in the Mexican specimens are ca. 3 mm long, albeit with the denticulate margins. The ligule length overlaps between these taxa and the margin character is not considered reliable for separating the species. <xref ref-type="bibr" rid="B43">Soreng (1990)</xref> initially accepted the Mexican plants as <italic><tp:taxon-name>Poa chamaeclinos</tp:taxon-name></italic>. However, <xref ref-type="bibr" rid="B57">Soreng et al. (2003a)</xref> decided to treat the Mexican plants as <italic><tp:taxon-name>Poa perligulata</tp:taxon-name></italic> since the <italic><tp:taxon-name>Poa chamaeclinos</tp:taxon-name></italic> isolectotype at US seemed to be a plant of drier habitat with shorter ligules, stiffer leaves, and slightly scabrous lemmas that are slightly firmer and scareous near the apex. The lectotype of <italic><tp:taxon-name>Poa chamaeclinos</tp:taxon-name></italic> at USM, illustrated by <xref ref-type="bibr" rid="B2">Anton and Negritto (1997</xref>, <xref ref-type="fig" rid="F5">Fig. 5</xref>) seems to fit the Mexican material, whereas their lectotype for <italic><tp:taxon-name>Poa perligulata</tp:taxon-name></italic> does not (<xref ref-type="bibr" rid="B34">Negritto and Anton 2000</xref>). They also indicate that the distinction between the two taxa is difficult and needs further wor<!--PageBreak-->k (<xref ref-type="bibr" rid="B34">Negritto and Anton 2000</xref>). If the lack of rhizomes is a good diagnostic character for <italic><tp:taxon-name>Poa chamaeclinos</tp:taxon-name></italic>, then the Mexican material should be referred to that taxon. Beaman (accompanying notes with the US specimens) considered naming the Mexican plants as a new species with the epithet “cordylina". Unlike <italic><tp:taxon-name>Poa gymnantha</tp:taxon-name></italic>, which does not tolerate poorly drained soils, <italic><tp:taxon-name>Poa chamaeclinos</tp:taxon-name></italic> and <italic><tp:taxon-name>Poa perligulata</tp:taxon-name></italic> grow in perennially wet or “waterlogged" habitats, often with densely-interwoven vegetation. On Ixtaccihuatl, RJS recalls a large population to have occurred over much of the wet floor of the southeastern glacial circ, forming discrete, low mats to about 20 cm in diameter.
                </p><fig id="F6" position="float" orientation="portrait"><label>Figure 6.</label><caption><p><bold>A–E</bold> <italic><tp:taxon-name>Poa gymnantha</tp:taxon-name></italic> Pilg. <bold>A</bold> spikelet <bold>B</bold> lemma and palea <bold>C</bold> palea <bold>D</bold> staminode and lodicules (pistillate-flower) <bold>E</bold> pistil (pistillate-flower) <bold>F–I</bold> <italic><tp:taxon-name>Poa chamaeclinos</tp:taxon-name></italic> Pilg. <bold>F</bold> spikelet <bold>G</bold> floret <bold>H</bold> palea <bold>I </bold>pistil (pistillate-flower) <bold>J</bold> <italic><tp:taxon-name>Poa palmeri</tp:taxon-name></italic> Soreng &amp; P.M.Peterson <bold>J</bold> spikelet <bold>K–M</bold> <italic><tp:taxon-name>Poa strictiramea</tp:taxon-name></italic> Hitchc. <bold>K</bold> spikelet <bold>L</bold> floret <bold>M</bold> palea <bold>N–P</bold> <italic><tp:taxon-name>Poa calycina</tp:taxon-name></italic> var. <italic>mathewsii</italic> (Ball) Refulio <bold>N</bold> spikelet <bold>O</bold> floret <bold>P</bold> palea. <bold>A–E</bold> drawn from <italic>Peterson 12863 et al.</italic> from Peru <bold>F–I</bold> drawn from <italic>Soreng 3315 &amp; Soreng</italic>; <bold>J</bold> drawn from <italic>Peterson 18790 &amp; Valdés-Reyna</italic> <bold>K–M</bold> drawn from <italic>Soreng 3204 &amp; Spellenberg</italic> <bold>N–P</bold> drawn from <italic>Beaman 1732</italic>.</p></caption><graphic xmlns:xlink="http://www.w3.org/1999/xlink" xlink:href="PhytoKeys-015-001-g006.jpg" position="float" orientation="portrait" xlink:type="simple"/></fig><fig id="F7" position="float" orientation="portrait"><label>Figure 7.</label><caption><p><italic><tp:taxon-name>Poa chamaeclinos</tp:taxon-name></italic> Pilg. Photo of <italic>Purpus 3772</italic>.</p></caption><graphic xmlns:xlink="http://www.w3.org/1999/xlink" xlink:href="PhytoKeys-015-001-g007.jpg" position="float" orientation="portrait" xlink:type="simple"/></fig></tp:treatment-sec><tp:treatment-sec><!--Section generated to contain objects referenced in tp:taxon-treatment.--><fig id="F5" position="float" orientation="portrait"><label>Figure 5.</label><caption><p><italic><tp:taxon-name>Poa calycina</tp:taxon-name></italic> var. <italic>mathewsii</italic> (Ball) Refulio. Photo of <italic>Purpus 1633</italic>.</p></caption><graphic xmlns:xlink="http://www.w3.org/1999/xlink" xlink:href="PhytoKeys-015-001-g005.jpg" position="float" orientation="portrait" xlink:type="simple"/></fig></tp:treatment-sec><ref-list><ref id="B2"><mixed-citation xmlns:xlink="http://www.w3.org/1999/xlink" xlink:type="simple"><person-group><name name-style="western"><surname>Anton</surname><given-names>AM</given-names></name><name name-style="western"><surname>4</surname><given-names>MA</given-names></name></person-group> (<year>1997</year>)<article-title> On the names of the Andean species of <italic>Poa</italic> L. (Poaceae) described by Pilger.</article-title><source>Willdenowia </source><volume>27</volume>: <fpage>235</fpage>-<lpage>247</lpage>.</mixed-citation></ref><ref id="B43"><mixed-citation xmlns:xlink="http://www.w3.org/1999/xlink" xlink:type="simple"><person-group><name name-style="western"><surname>Soreng</surname><given-names>RJ</given-names></name></person-group> (<year>1990</year>)<source> Chloroplast-DNA phylogenetics and biogeography in a reticulating group: study in <italic>Poa</italic> (Poaceae). American Journal of Botany 77: 1383−1400. </source>doi: <ext-link ext-link-type="uri" xlink:href="http://dx.doi.org/10.2307/2444749" xlink:type="simple">10.2307/2444749</ext-link></mixed-citation></ref><ref id="B25"><mixed-citation xmlns:xlink="http://www.w3.org/1999/xlink" xlink:type="simple"><person-group><name name-style="western"><surname>Hitchcock</surname><given-names>AS</given-names></name></person-group> (<year>1913</year>)<source> Mexican grasses in the United States National Herbarium. Contributions from the United States National Herbarium 17(3): 181−389.</source></mixed-citation></ref><ref id="B12"><mixed-citation xmlns:xlink="http://www.w3.org/1999/xlink" xlink:type="simple"><!--PageBreak--><person-group><name name-style="western"><surname>Espejo Serna</surname><given-names>A</given-names></name><name name-style="western"><surname>López-Ferrari</surname><given-names>AR</given-names></name><name name-style="western"><surname>Valdés-Reyna</surname><given-names>J</given-names></name></person-group> (<year>2000</year>)<source> Poaceae.In: A. Espejo Serna A, López-Ferrari AR (Eds) Las Monocotiledóneas Mexicanas: una Sinopsis Florística, Partes IX−XI. Consejo Nacional de la Flora de México, A.C., Universidad Autónoma Metropolitana-Iztapalapa, and Comisión Nacional para el Conocimiento y uso de la Biodiversidad, México, D.F. 10: 8−236.</source></mixed-citation></ref><ref id="B11"><mixed-citation xmlns:xlink="http://www.w3.org/1999/xlink" xlink:type="simple"><person-group><name name-style="western"><surname>Dávila Aranda</surname><given-names>P</given-names></name><name name-style="western"><surname>Mejía-Saules</surname><given-names>MT</given-names></name><name name-style="western"><surname>Gómez-Sánchez</surname><given-names>M</given-names></name><name name-style="western"><surname>Valdés-Reyna</surname><given-names>J</given-names></name><name name-style="western"><surname>Ortiz</surname><given-names>JJ</given-names></name><name name-style="western"><surname>Morín</surname><given-names>C</given-names></name><name name-style="western"><surname>Castrejón</surname><given-names>J</given-names></name><name name-style="western"><surname>Ocampo</surname><given-names>A</given-names></name></person-group> (<year>2006</year>)<source> Catálogo de las Gramineas de Mexico. i–xii, 1–671 + errata.</source></mixed-citation></ref><ref id="B59"><mixed-citation xmlns:xlink="http://www.w3.org/1999/xlink" xlink:type="simple"><person-group><name name-style="western"><surname>Soreng</surname><given-names>RJ</given-names></name><name name-style="western"><surname>Keil</surname><given-names>DJ</given-names></name></person-group> (<year>2003</year>)<article-title> Sequentially adjusted sex-ratios in gynomonoecism, and <italic>Poa diaboli</italic> (Poaceae), a new species from California.</article-title><source>Madroño </source><volume>50</volume> (<issue>4</issue>): <fpage>300</fpage>-<lpage>306</lpage>.</mixed-citation></ref><ref id="B50"><mixed-citation xmlns:xlink="http://www.w3.org/1999/xlink" xlink:type="simple"><person-group><name name-style="western"><surname>Soreng</surname><given-names>RJ</given-names></name></person-group> (<year>2007</year>)<source><italic>Poa</italic> L. In: Barkworth ME, Capels KM, Long S, Piep MB (Eds) Magnoliophyta: Commelinidae (in part): Poaceae, part 1. Flora of North America North of Mexico, vol. 24. Oxford University Press, New York, 486−601.</source></mixed-citation></ref><ref id="B8"><mixed-citation xmlns:xlink="http://www.w3.org/1999/xlink" xlink:type="simple"><person-group><name name-style="western"><surname>Clayton</surname><given-names>WD</given-names></name><name name-style="western"><surname>Vorontsova</surname><given-names>MS</given-names></name><name name-style="western"><surname>Harman</surname><given-names>KT</given-names></name><name name-style="western"><surname>Williamson</surname><given-names>H</given-names></name></person-group> (<year>2006</year> onwards) GrassBase - The Online World Grass Flora. <ext-link ext-link-type="uri" xlink:href="http://www.kew.org/data/grasses-db.html" xlink:type="simple">http://www.kew.org/data/grasses-db.html</ext-link>, accessed Dec 2011.</mixed-citation></ref><ref id="B34"><mixed-citation xmlns:xlink="http://www.w3.org/1999/xlink" xlink:type="simple"><person-group><name name-style="western"><surname>Negritto</surname><given-names>MA</given-names></name><name name-style="western"><surname>Antón</surname><given-names>AM</given-names></name></person-group> (<year>2000</year>)<article-title> Revisión de las especies de <italic>Poa</italic> (Poaceae) del noroeste argentino.</article-title><source>Kurtziana </source><volume>28</volume> (<issue>1</issue>): <fpage>95</fpage>-<lpage>136</lpage>.</mixed-citation></ref><ref id="B57"><mixed-citation xmlns:xlink="http://www.w3.org/1999/xlink" xlink:type="simple"><person-group><name name-style="western"><surname>Soreng</surname><given-names>RJ</given-names></name><name name-style="western"><surname>Giussani L</surname><given-names>M</given-names></name><name name-style="western"><surname>Negritto</surname><given-names>MA</given-names></name></person-group> (<year>2003a</year>)<source><italic>Poa</italic>. In: Soreng RJ, Davidse G, Peterson P M, Zuloaga FO, Judziewicz EJ, Filgueiras TS, Morrone O (Eds) Catalogue of New World grasses (Poaceae): IV. Subfamily Pooideae. Contributions from the United States National Herbarium 48: 505−580.</source></mixed-citation></ref></ref-list></tp:taxon-treatment>
