# Supplementary material for: Revision of Poa L. (Poaceae, Pooideae, Poeae, Poinae) in Mexico: new records, re-evaluation of P. ruprechtii, and two new species, P. palmeri and P. wendtii
Source: PhytoKeys. 2012 Aug 6;(15):1–104. doi: 10.3897/phytokeys.15.3084 (PMC3492929; doi:10.3897/phytokeys.15.3084)
Supplement: XML Treatment for Poa compressa [file phytokeys.15.3084-treatment8.xml]

<!DOCTYPE tp:taxon-treatment
  PUBLIC "-//TaxonX//DTD Taxonomic Treatment Publishing DTD v0 20100105//EN" "tax-treatment-NSO.dtd">
<tp:taxon-treatment xmlns:tp="http://www.plazi.org/taxpub"><tp:treatment-meta><mixed-citation publication-type="journal"><person-group><name><surname>Soreng</surname><given-names>Robert J.</given-names></name><name><surname>Peterson</surname><given-names>Paul M.</given-names></name></person-group><article-title>Revision of 
                    <italic>Poa</italic> L. (Poaceae, Pooideae, Poeae, Poinae) in Mexico: new records, re-evaluation of 
                    <italic>P. ruprechtii</italic>, and two new species, 
                    <italic>P. palmeri</italic> and 
                    <italic>P. wendtii</italic>
                </article-title><source>PhytoKeys</source><day>6</day><month>8</month><year>2012</year><volume>2012</volume><issue>15</issue><fpage>1</fpage><lpage>104</lpage><pub-id pub-id-type="doi">10.3897/phytokeys.15.3084</pub-id></mixed-citation></tp:treatment-meta><tp:nomenclature><label>7.</label><tp:taxon-name>
                	  <tp:taxon-name-part taxon-name-part-type="genus">Poa</tp:taxon-name-part>
                	  <tp:taxon-name-part taxon-name-part-type="species">compressa</tp:taxon-name-part>
                <object-id xmlns:xlink="http://www.w3.org/1999/xlink" xlink:type="simple">http://species-id.net/wiki/Poa_compressa</object-id>
                </tp:taxon-name><tp:taxon-authority>L., Sp. Pl. 1: 69. 1753.</tp:taxon-authority><xref ref-type="fig" rid="F1">Fig. 1 F–M</xref></tp:nomenclature><tp:treatment-sec sec-type="Type"><title>Type:</title><p>Habitat in Europae and Americae septentrionalis, (lectotype: LINN-87.41!, designated by <xref ref-type="bibr" rid="B47">Soreng 2000</xref>: 255).
                </p></tp:treatment-sec><tp:treatment-sec sec-type="Description"><title>Description.</title><p>Hermaphroditic. <bold>Perennials</bold>; extensively rhizomatous, shoots solitary, green or bluish-grey-green; tillers extravaginal (basally cataphyllous), with lateral and downward tending, cataphyllous shoots. <bold>Culms</bold> 15–60 cm tall, erect, bases usually geniculate, wiry, leafy, strongly compressed, smooth; nodes strongly compressed, 3–4 nodes usually exerted. <bold>Leaf</bold> sheaths distinctly compressed, minutely rough; butt sheaths papery, smooth, glabrous; flag leaf sheaths ca. 2–6 cm long, margins fused 10–20% the length, subequal to its blade; throats and collars smooth or slightly scabrous, glabrous; ligules 1–3 mm long, abaxially moderately to densely scabrous, upper margin ciliolate, apices obtuse; blades 1.5–4 mm wide, flat or folded, abaxially smooth, veins slightly expressed, margins scabrous, adaxially lightly scabrous over the veins, apices abruptly prow-tipped; cauline blades subequal; sterile shoot blades like those of the culm. <bold>Panicles</bold> 2–10 cm long, generally 1/6–1/3 as broad as long, erect, contracted or slightly open, linear, lanceoloid to ovoid, often interrupted, sparse to congested, with 15 to 80 spikelets; rachis with mostly 1–3 branches per node; primary branches erect to ascending, or infrequently spreading, fairly strict, 2–3 angled, angles distinctly scabrous (at least in part); lateral pedicels 1/5–2/3 their spikelet in length, scabrous, prickles moderately coarse; longest branches 0.5–3 cm, with 1–15 spikelets. <bold>Spikelets</bold> (2.3–)3.5–7 mm long, laterally compressed; not bulbiferous; grayish, often anthocyanic tinged, not lustrous; florets 3–7, hermaphroditic; rachilla internodes terete, mostly less than 1 mm long, smooth to muriculate; glumes lanceolate, subequal, distinctly keeled, keels scabrous; apices acute; lower glumes ca. 2 mm long, 3-veined; upper glumes ca. 2.1 mm long, 3-veined; calluses glabrous or more often webbed; web distinct, hairs short, woolly, sparse; lemmas 2.3–3.5 mm long, lanceolate, distinctly keeled, keels and marginal veins short villous proximally, between veins smooth, glabrous, intermediate veins obscure, margins narrowly scarious-hyaline, edges smooth or <!--PageBreak-->with sparsely scaberulous, apices obtuse to acute; paleas densely scabrous over the keels, between keels smooth. <bold>Flowers</bold> chasmogamous; lodicules ca. 0.6 mm long, lanceolate, with a subequal lateral lobe in the upper 2/3; anthers 1.3–1.8 mm long. <bold>Caryopses</bold> 1.4–1.5 mm long, elliptical in side-view, subtrigonous to subcylindrical in cross-section, brown, shallowly sulcate, hilum 0.2 mm long, oval, grain adherent to the palea. 2<italic>n</italic> = 35, 42, 49, 50, 56.
                </p></tp:treatment-sec><tp:treatment-sec sec-type="Distribution"><title>Distribution.</title><p>This species is circumboreal in distribution and in North America it occurs in Canada, USA, and Mexico (Coahuila).</p></tp:treatment-sec><tp:treatment-sec sec-type="Ecology"><title>Ecology.</title><p>This strongly rhizomatous, ruderal species occurs in mesic, cool temperate, semi-shaded to open habitats in seasonally soggy soils, sands to clays, both derived from calcareous and igneous substrates. Once established, this species readily spreads by rhizomes.</p></tp:treatment-sec><tp:treatment-sec sec-type="Specimens examined"><title>Specimens examined.</title><p>Mexico. <bold>Coahuila:</bold> 51.6 km SE of Saltillo and 13 km SE of Jamé on road to Sierra La Viga, 3240 m, 26 Sep 1990, P.M.Peterson 10045, C.R.Annable &amp; J.Valdes-Reyna (US).
                </p></tp:treatment-sec><tp:treatment-sec sec-type="Discussion"><title>Discussion.</title><p>This species has been introduced into the New World for soil stabilization and it is presumed also to be native in northern USA and southern Canada (<xref ref-type="bibr" rid="B3">Beal 1896</xref>), but has only recently been collected in Mexico. <italic><tp:taxon-name>Poa compressa</tp:taxon-name></italic> is presumed to be an introduction in Mexico, although the second author has observed this species in other northern Mexico states but did not obtain vouchers because it was not flowering.
                </p></tp:treatment-sec><tp:treatment-sec><!--Section generated to contain objects referenced in tp:taxon-treatment.--><fig id="F1" position="float" orientation="portrait"><label>Figure 1.</label><caption><p><bold>A–E</bold> <italic><tp:taxon-name>Poa alpina</tp:taxon-name></italic>L. <bold>A</bold> basal tuft <bold>B</bold> inflorescence <bold>C</bold> spikelet <bold>D</bold> floret dorsal view <bold>E</bold> floret lateral view; <bold>F–M</bold> <italic><tp:taxon-name>Poa compressa</tp:taxon-name></italic>L. <bold>F</bold> habit <bold>G</bold> inflorescence <bold>H</bold> culm cross-section outline <bold>I</bold> sheath, collar, blade abaxial view <bold>J</bold> branch segment with spikelet <bold>K</bold> spikelet <bold>L</bold> floret <bold>M</bold> anthers. <bold>A–M</bold> from <xref ref-type="bibr" rid="B50">Soreng (2007)</xref> <bold>E</bold> originally drawn from <italic>Eggleston 11824</italic> in <xref ref-type="bibr" rid="B26">Hitchcock (1935)</xref>.</p></caption><graphic xmlns:xlink="http://www.w3.org/1999/xlink" xlink:href="PhytoKeys-015-001-g001.jpg" position="float" orientation="portrait" xlink:type="simple"/></fig></tp:treatment-sec><ref-list><ref id="B50"><mixed-citation xmlns:xlink="http://www.w3.org/1999/xlink" xlink:type="simple"><person-group><name name-style="western"><surname>Soreng</surname><given-names>RJ</given-names></name></person-group> (<year>2007</year>)<source><italic>Poa</italic> L. In: Barkworth ME, Capels KM, Long S, Piep MB (Eds) Magnoliophyta: Commelinidae (in part): Poaceae, part 1. Flora of North America North of Mexico, vol. 24. Oxford University Press, New York, 486−601.</source></mixed-citation></ref><ref id="B26"><mixed-citation xmlns:xlink="http://www.w3.org/1999/xlink" xlink:type="simple"><person-group><name name-style="western"><surname>Hitchcock</surname><given-names>AS</given-names></name></person-group> (<year>1935</year>)<source> Manual of the Grasses of the United States. United States Government Printing Office, Washington, DC. </source>doi: <ext-link ext-link-type="uri" xlink:href="http://dx.doi.org/10.5962/bhl.title.5731" xlink:type="simple">10.5962/bhl.title.5731</ext-link></mixed-citation></ref><ref id="B47"><mixed-citation xmlns:xlink="http://www.w3.org/1999/xlink" xlink:type="simple"><!--PageBreak--><person-group><name name-style="western"><surname>Soreng</surname><given-names>RJ</given-names></name></person-group> (<year>2000</year>)<article-title> <italic>Poa</italic> lectotypifications In: Cafferty S, Jarvis CE, Turland NJ. Typification of Linnaean plant names in the Poaceae (Gramineae).</article-title><source>Taxon </source><volume>49</volume> (<issue>2</issue>): <fpage>239</fpage>-<lpage>260</lpage>.</mixed-citation></ref><ref id="B3"><mixed-citation xmlns:xlink="http://www.w3.org/1999/xlink" xlink:type="simple"><person-group><name name-style="western"><surname>Beal</surname><given-names>WJ</given-names></name></person-group> (<year>1896</year>)<source> Grasses of North America. Vol 2. Henry Holt and Company, New York.</source></mixed-citation></ref></ref-list></tp:taxon-treatment>
