# Supplementary material for: Revision of Poa L. (Poaceae, Pooideae, Poeae, Poinae) in Mexico: new records, re-evaluation of P. ruprechtii, and two new species, P. palmeri and P. wendtii
Source: PhytoKeys. 2012 Aug 6;(15):1–104. doi: 10.3897/phytokeys.15.3084 (PMC3492929; doi:10.3897/phytokeys.15.3084)
Supplement: XML Treatment for Poa fendleriana albescens [file phytokeys.15.3084-treatment10.xml]

<!DOCTYPE tp:taxon-treatment
  PUBLIC "-//TaxonX//DTD Taxonomic Treatment Publishing DTD v0 20100105//EN" "tax-treatment-NSO.dtd">
<tp:taxon-treatment xmlns:tp="http://www.plazi.org/taxpub"><tp:treatment-meta><mixed-citation publication-type="journal"><person-group><name><surname>Soreng</surname><given-names>Robert J.</given-names></name><name><surname>Peterson</surname><given-names>Paul M.</given-names></name></person-group><article-title>Revision of 
                    <italic>Poa</italic> L. (Poaceae, Pooideae, Poeae, Poinae) in Mexico: new records, re-evaluation of 
                    <italic>P. ruprechtii</italic>, and two new species, 
                    <italic>P. palmeri</italic> and 
                    <italic>P. wendtii</italic>
                </article-title><source>PhytoKeys</source><day>6</day><month>8</month><year>2012</year><volume>2012</volume><issue>15</issue><fpage>1</fpage><lpage>104</lpage><pub-id pub-id-type="doi">10.3897/phytokeys.15.3084</pub-id></mixed-citation></tp:treatment-meta><tp:nomenclature><label>8a.</label><tp:taxon-name>
                    <tp:taxon-name-part taxon-name-part-type="genus">Poa</tp:taxon-name-part>
                    <tp:taxon-name-part taxon-name-part-type="species">fendleriana</tp:taxon-name-part>
                    <tp:taxon-name-part taxon-name-part-type="subspecies">albescens</tp:taxon-name-part>
                <object-id xmlns:xlink="http://www.w3.org/1999/xlink" xlink:type="simple">http://species-id.net/wiki/Poa_fendleriana_albescens</object-id>
								</tp:taxon-name><tp:taxon-authority>(Hitchc.) Soreng, Great Basin Naturalist 45(3): 407 1985.</tp:taxon-authority><xref ref-type="fig" rid="F8">Fig. 8 A, B</xref><tp:nomenclature-citation-list><tp:nomenclature-citation><tp:taxon-name>Poa albescens</tp:taxon-name><comment>Hitchc. Contr. U.S. Natl. Herb. 17(3): 375 1913. Type: Mexico, Chihuahua, at Miñaca, 1 Apr 1908, <italic>J.N.Rose 11648</italic> (holotype: US-454361!♀).</comment></tp:nomenclature-citation><tp:nomenclature-citation><tp:taxon-name>Poa griffithsii</tp:taxon-name><comment>Hitchc. Contr. U.S. Natl. Herb. 17(3): 375 1913. Type: Mexico, Sonora, Cananea, 7−8 Jul 1903, <italic>D.Griffiths 4865</italic> (holotype: US-691228!♀; isotype: US-3063989!♀).</comment></tp:nomenclature-citation></tp:nomenclature-citation-list></tp:nomenclature><tp:treatment-sec sec-type="Description"><title>Description.</title><p><bold>Leaf</bold> collars often scabrous or hispidulous near the throat; ligules of middle cauline leaves 0.2–1.5 mm long, not decurrent, abaxially smooth or scabrous, upper margin scabrous or ciliolate or glabrous, apices truncate; sterile shoot blades frequently glabrous adaxially. <bold>Spikelet</bold> rachilla internodes smooth, glabrous; lemma keels and marginal veins smooth or sparingly scabrous, glabrous or sparsely short villous to softly puberulent; palea keels glabrous, between keels glabrous. <bold>Lodicules</bold> 0.6–0.7 mm long, broadly lanceolate to ovate, with or without a brief lateral lobe from below the middle. 2<italic>n</italic> = 28, 28+II.
                </p></tp:treatment-sec><tp:treatment-sec sec-type="Distribution"><title>Distribution.</title><p>The subspecies is endemic to southeastern Arizona, southwestern New Mexico, USA, and the northern Sierra Madre Occidental of Mexico (Chihuahua, Sonora).</p></tp:treatment-sec><tp:treatment-sec sec-type="Ecology"><title>Ecology.</title><p>The subspecies is found in canyons and rocky slopes in forests and is associated with: <italic><tp:taxon-name>Cupressus</tp:taxon-name></italic>, <italic><tp:taxon-name>Juniperus</tp:taxon-name></italic>, <italic><tp:taxon-name>Pinus arizonica</tp:taxon-name></italic> Engelm., <italic><tp:taxon-name>Poa discolor</tp:taxon-name></italic> D.K. Bailey &amp; Hawksw., <italic><tp:taxon-name>Poa engelmannii</tp:taxon-name></italic> Carrière, <italic><tp:taxon-name>Poa leiophylla</tp:taxon-name></italic> Schiede ex Schltdl. &amp; Cham., <italic><tp:taxon-name>Poa strobiformis</tp:taxon-name></italic> Engelm., <italic><tp:taxon-name>Populus tremuloides</tp:taxon-name></italic>, <italic><tp:taxon-name>Quercus hypoleucoides</tp:taxon-name></italic> A. Camus, <italic><tp:taxon-name>Quercus rugosa</tp:taxon-name></italic> Née, <italic><tp:taxon-name>Quercus sideroxyla</tp:taxon-name></italic> Bonpl., <italic><tp:taxon-name>Abies</tp:taxon-name></italic>, <italic><tp:taxon-name>Pseudotsuga</tp:taxon-name></italic>, and <italic><tp:taxon-name>Picea chihuahuana</tp:taxon-name></italic> Martínez. The subspecies ranges in elevation from 1380–2850 m, and is primarily restricted to regions with summer monsoons and occasional winter snows. Flowering in spring.
                </p></tp:treatment-sec><tp:treatment-sec sec-type="Specimens examined"><title>Specimens examined.</title><p>Mexico. <bold>Chihuahua:</bold> Arroyo del Gato, 1 mi W of Talayotes, <named-content xmlns:xlink="http://www.w3.org/1999/xlink" content-type="dwc:verbatimCoordinates" xlink:type="simple">27°55'N, 107°49' W</named-content>, 17 mi SW of San Juanito, 7626 ft [2325 m], 29 Apr 1985, R.J.Soreng 2615, R.W.Spellenberg &amp; R.Corrales (US, population sample: 4♀ &amp; 3♂). Basasiachic, in deep barranca below ca. 240 m waterfall, ca. 6500 ft [1890 m], <named-content xmlns:xlink="http://www.w3.org/1999/xlink" content-type="dwc:verbatimCoordinates" xlink:type="simple">28°1'N, 108°15'W</named-content>, 27 Apr 1985, R.J.Soreng 2606, R.W.Spellenberg &amp; R.Corrales (US, population sample: 14♀ &amp; 4♂). 10 mi SE of Basasiachic on road to San Juanito, 8 mi SE of junction with Yecora–Tomochic road, ca. 8900 ft [2715 m], 28 Apr 1985, R.J.Soreng 2609a, R.W.Spellenberg &amp; R.Corrales (US, population sample: 25♀, 19♂). Municipio Bocoyana, S of San Ignacio Arareco, S of Creel air strip, [<named-content xmlns:xlink="http://www.w3.org/1999/xlink" content-type="dwc:verbatimCoordinates" xlink:type="simple">27.7°N, 107.7°W</named-content>], on steep north facing rocky cliffs, ca. 7400 ft [2255 m], 20 Jul 1972, R.Bye Jr. 2404 (TAES♂); ditto, along Rio Oteros, west of Creel, R.A. Bye 3673 (MEXU, TEX ♀). Miñaca, vic. of, [<named-content xmlns:xlink="http://www.w3.org/1999/xlink" content-type="dwc:verbatimCoordinates" xlink:type="simple">107.35°N, 28.45°W</named-content>], 1 Apr 1908, J.N.Rose 11648 (US-454361♀). Creel air strip 3 mi due S of Creel, <named-content xmlns:xlink="http://www.w3.org/1999/xlink" content-type="dwc:verbatimCoordinates" xlink:type="simple">27°43'N, 107°45'W</named-content>, 7800 ft [2380 m], 15 Apr 1984, R.J.Soreng 2309 &amp; Spellenberg (NMC, US, sexual population: ♂ &amp; ♀; 2<italic>n</italic> = 28; <xref ref-type="bibr" rid="B43">Soreng 1990</xref>, cpD<!--PageBreak-->NA voucher). 5 km SSW of San Juanito, El Rialito, [<named-content xmlns:xlink="http://www.w3.org/1999/xlink" content-type="dwc:verbatimCoordinates" xlink:type="simple">107.6°N, 27.9°W</named-content>], 2400 m, 13 May 1974, W.G.Spaulding s.n., P.S.Martin &amp; P.M.Wiseman (ARIZ ♂ &amp; ♀). Rancho Blanco, <named-content xmlns:xlink="http://www.w3.org/1999/xlink" content-type="dwc:verbatimCoordinates" xlink:type="simple">28.2°N, 107.6°W</named-content>, 19 mi N of San Juanito toward La Junta, ca. 6900 ft [2105 m], 29 Apr 1985, R.J.Soreng 2620, R.W.Spellenberg &amp; R.Corrales (US, population sample: 5♀ with high seed, 0♂). 4 mi N of Rancho Blanco, 24 mi N of San Juanito, ca. 6800 ft [2075 m], 29 Apr 1985, R.J.Soreng 2623, R.W.Spellenberg &amp; R.Corrales (US, population sample: 9♀ with much seed, 0♂). Sierra Las Manzanas, 2 km SW of Tosanachic on road to Agua Caliente, ca. 53 km due W of Ciudad Guerrero, 28.30'N, 108°05W, 6396 ft [1950 m], 13 Apr 1984, R.J.Soreng 2305 &amp; R.W.Spellenberg (NMC, US, population sample: 44♀, 34♂; <xref ref-type="bibr" rid="B43">Soreng 1990</xref>, cpDNA voucher). Rio Oteros origin above Arroyo El Ranchito, <named-content xmlns:xlink="http://www.w3.org/1999/xlink" content-type="dwc:verbatimCoordinates" xlink:type="simple">27°57.5'N, 107°45'W</named-content>, 11 road mi SW of San Juanito, 7954 ft [2425 m], 29 Apr 1985, R.J.Soreng 2618, R.W.Spellenberg &amp; R.Corrales (US, population sample: 26♀, 9♂). Tomachic, 6.7 mi E and 5 mi W of Cieneguita, on road to Cuauhtemoc, 30 km SW of Ciudad Guerrero, <named-content xmlns:xlink="http://www.w3.org/1999/xlink" content-type="dwc:verbatimCoordinates" xlink:type="simple">28°20'N, 107°43'W</named-content>, 7400 ft [2255 m], 14 Apr 1984, R.J.Soreng 2307 &amp; R.W.Spellenberg (NMC ♀, US ♀, population all pistillate, apomictic, lemmas all glabrous, 2<italic>n</italic> = 28). crest of pass between Yepomera and Babicora, [<named-content xmlns:xlink="http://www.w3.org/1999/xlink" content-type="dwc:verbatimCoordinates" xlink:type="simple">29.2°N, 107.9°W</named-content>], 8 May 1959, D.S.Correll &amp; I.M.Johnston 21635-a (LL♀, very sparsely pubescent to glabrous, intermediate, US♀). between Yepomera and Babicora, [<named-content xmlns:xlink="http://www.w3.org/1999/xlink" content-type="dwc:verbatimCoordinates" xlink:type="simple">29.2°N, 107.9°W</named-content>], 8 May 1959, D.S.Correll &amp; I.M.Johnston 21626 (LL, ♀ sparsely pubescent to glabrous, intermediate, US). 9 mi SE of Yoquivo on Basasiachic–San Juanito road, <named-content xmlns:xlink="http://www.w3.org/1999/xlink" content-type="dwc:verbatimCoordinates" xlink:type="simple">28.0311°N, 107.9234°W</named-content>, ca. 7900 ft [2410 m], 28 Apr 1985, R.J.Soreng 2610, R.W.Spellenberg &amp; R.Corrales (US, population sample: 9♀, 10♂). Tal des Rios Tecorichic [garbled] Tarahumare, 4 Apr 1906, Endlich 1209 (US ex B). <bold>Sonora:</bold> Cananea, 7–8 Jul 1903, D.Griffiths 4865 (US-691228♀; US-306389♀). ca. 3 mi NW of Cananea, road to microwave station N of Mexico Highway 2, ca. 7000ft [2135 m], <named-content xmlns:xlink="http://www.w3.org/1999/xlink" content-type="dwc:verbatimCoordinates" xlink:type="simple">31.036°N, 110.375°W</named-content>, 19 Mar 1982, R.J.Soreng 1780 &amp; R.W.Spellenberg (NMC, US, population sample: 5♂, 2<italic>n</italic> = 28; <xref ref-type="bibr" rid="B43">Soreng 1990</xref>, cpDNA voucher). Santa Cruz, Parry s.n., [Mexican Boundary Survey ] (GH, ♂ very sparse pubescent, ♀ pubescent to sparse pubescent, intermediates; another label on same GH sheet says Munro 165, G.Thurber Herb.). Sierra del Pinito, [<named-content xmlns:xlink="http://www.w3.org/1999/xlink" content-type="dwc:verbatimCoordinates" xlink:type="simple">30.5°N, 109.5°W</named-content>], 2500 m, 9 Apr 1977, J.L.Fernandez 3 (ARIZ♀). Sierra Guacomea, Pozo del Santo Nino, Rancho La Alameda, <named-content xmlns:xlink="http://www.w3.org/1999/xlink" content-type="dwc:verbatimCoordinates" xlink:type="simple">31°03'22"N, 110°58'06"W</named-content>, 1472 m, 5 Apr 2005, A.L.Reina-G. 2005-562, T.R.VanDevender &amp; J.Ruiz-C. (ARIZ, US♂); ditto, Rancho La Arboleda, Arroyo El Volteadero, <named-content xmlns:xlink="http://www.w3.org/1999/xlink" content-type="dwc:verbatimCoordinates" xlink:type="simple">31°03'10"N, 110°57'04"W</named-content>, 1385 m, 2 Apr 2005, T.R.VanDevender 2005-493, A.L.Reina-G. &amp; J.Ruiz-C. (ARIZ, US♀).
                </p></tp:treatment-sec><tp:treatment-sec sec-type="Discussion"><title>Discussion.</title><p>This subspecies has glabrous lemmas and short ligules, and is the most common subspecies of <italic><tp:taxon-name>Poa fendleriana</tp:taxon-name></italic> in Mexico. It is often sexually reproducing with dioecious populations and staminate plants are common, but sometimes apomictic individuals with pistillate spikelets are found. Intermediates have sparsely pubescent lemmas and are almost always pistillate. Distribution maps of the subspecies, distribution of staminate and pistillate plants, and a discussion of the breeding system and fossil record is given in <xref ref-type="bibr" rid="B60">Soreng and Van Devender (1989)</xref>. <xref ref-type="bibr" rid="B25">Hitchcock (1913)</xref> suggested<!--PageBreak--> this taxon (<italic><tp:taxon-name>Poa albescens</tp:taxon-name></italic>) is allied to <italic><tp:taxon-name>Poa chilensis</tp:taxon-name></italic> Trin. (= <italic><tp:taxon-name>Poa holciformis</tp:taxon-name></italic> J. Presl) from Argentina and Chile, a member of <italic><tp:taxon-name>Poa</tp:taxon-name></italic> sect. <italic><tp:taxon-name>Dioicopoa</tp:taxon-name></italic> E. Desv., but DNA data have shown that is not the case (<xref ref-type="bibr" rid="B18">Gillespie et al. 2009</xref>).
                </p></tp:treatment-sec><tp:treatment-sec><!--Section generated to contain objects referenced in tp:taxon-treatment.--><fig id="F8" position="float" orientation="portrait"><label>Figure 8.</label><caption><p><italic><tp:taxon-name>Poa fendleriana</tp:taxon-name></italic> (Steud.) Vasey. <bold>A, B</bold> <italic><tp:taxon-name>Poa fendleriana</tp:taxon-name></italic> subsp. <italic>albescens</italic> (Hitchc.) Soreng <bold>A</bold> ligule <bold>B</bold> floret <bold>C–G</bold> subsp. <italic>fendleriana</italic><bold>C</bold> habit <bold>D</bold> inflorescence <bold>E</bold> ligule <bold>F</bold> spikelet <bold>G</bold> floret <bold>H, I</bold> subsp. <italic>longiligula</italic> (Scribn. &amp; T.A.Williams) Soreng <bold>H</bold> ligule <bold>I</bold> floret. Drawings from <xref ref-type="bibr" rid="B50">Soreng (2007)</xref>.</p></caption><graphic xmlns:xlink="http://www.w3.org/1999/xlink" xlink:href="PhytoKeys-015-001-g008.jpg" position="float" orientation="portrait" xlink:type="simple"/></fig></tp:treatment-sec><ref-list><ref id="B50"><mixed-citation xmlns:xlink="http://www.w3.org/1999/xlink" xlink:type="simple"><person-group><name name-style="western"><surname>Soreng</surname><given-names>RJ</given-names></name></person-group> (<year>2007</year>)<source><italic>Poa</italic> L. In: Barkworth ME, Capels KM, Long S, Piep MB (Eds) Magnoliophyta: Commelinidae (in part): Poaceae, part 1. Flora of North America North of Mexico, vol. 24. Oxford University Press, New York, 486−601.</source></mixed-citation></ref><ref id="B43"><mixed-citation xmlns:xlink="http://www.w3.org/1999/xlink" xlink:type="simple"><person-group><name name-style="western"><surname>Soreng</surname><given-names>RJ</given-names></name></person-group> (<year>1990</year>)<source> Chloroplast-DNA phylogenetics and biogeography in a reticulating group: study in <italic>Poa</italic> (Poaceae). American Journal of Botany 77: 1383−1400. </source>doi: <ext-link ext-link-type="uri" xlink:href="http://dx.doi.org/10.2307/2444749" xlink:type="simple">10.2307/2444749</ext-link></mixed-citation></ref><ref id="B60"><mixed-citation xmlns:xlink="http://www.w3.org/1999/xlink" xlink:type="simple"><person-group><name name-style="western"><surname>Soreng</surname><given-names>RJ</given-names></name><name name-style="western"><surname>Van Devender</surname><given-names>T</given-names></name></person-group> (<year>1989</year>)<source> Late Quaternary fossils of <italic>Poa fendleriana</italic> (muttongrass): Holocene expansions of apomicts. Southwestern Naturalist 34: 35−45. </source>doi: <ext-link ext-link-type="uri" xlink:href="http://dx.doi.org/10.2307/3671807" xlink:type="simple">10.2307/3671807</ext-link></mixed-citation></ref><ref id="B25"><mixed-citation xmlns:xlink="http://www.w3.org/1999/xlink" xlink:type="simple"><person-group><name name-style="western"><surname>Hitchcock</surname><given-names>AS</given-names></name></person-group> (<year>1913</year>)<source> Mexican grasses in the United States National Herbarium. Contributions from the United States National Herbarium 17(3): 181−389.</source></mixed-citation></ref><ref id="B18"><mixed-citation xmlns:xlink="http://www.w3.org/1999/xlink" xlink:type="simple"><person-group><name name-style="western"><surname>Gillespie</surname><given-names>LJ</given-names></name><name name-style="western"><surname>Soreng</surname><given-names>RJ</given-names></name><name name-style="western"><surname>Jacobs</surname><given-names>SWL</given-names></name></person-group> (<year>2009</year>)<article-title> <italic>Saxipoa</italic> and <italic>Sylvipoa</italic> – molecular phylogenetic evidence for two new genera from <italic>Poa</italic> (Poaceae: Poinae) down under.</article-title><source>Australian Systematic Botany </source><volume>22</volume>: <fpage>413</fpage>-<lpage>426</lpage>. doi: <ext-link ext-link-type="uri" xlink:href="http://dx.doi.org/10.1071/SB09016" xlink:type="simple">10.1071/SB09016</ext-link></mixed-citation></ref></ref-list></tp:taxon-treatment>
