# Supplementary material for: Revision of Poa L. (Poaceae, Pooideae, Poeae, Poinae) in Mexico: new records, re-evaluation of P. ruprechtii, and two new species, P. palmeri and P. wendtii
Source: PhytoKeys. 2012 Aug 6;(15):1–104. doi: 10.3897/phytokeys.15.3084 (PMC3492929; doi:10.3897/phytokeys.15.3084)
Supplement: XML Treatment for Poa fendleriana longiligula [file phytokeys.15.3084-treatment12.xml]

<!DOCTYPE tp:taxon-treatment
  PUBLIC "-//TaxonX//DTD Taxonomic Treatment Publishing DTD v0 20100105//EN" "tax-treatment-NSO.dtd">
<tp:taxon-treatment xmlns:tp="http://www.plazi.org/taxpub"><tp:treatment-meta><mixed-citation publication-type="journal"><person-group><name><surname>Soreng</surname><given-names>Robert J.</given-names></name><name><surname>Peterson</surname><given-names>Paul M.</given-names></name></person-group><article-title>Revision of 
                    <italic>Poa</italic> L. (Poaceae, Pooideae, Poeae, Poinae) in Mexico: new records, re-evaluation of 
                    <italic>P. ruprechtii</italic>, and two new species, 
                    <italic>P. palmeri</italic> and 
                    <italic>P. wendtii</italic>
                </article-title><source>PhytoKeys</source><day>6</day><month>8</month><year>2012</year><volume>2012</volume><issue>15</issue><fpage>1</fpage><lpage>104</lpage><pub-id pub-id-type="doi">10.3897/phytokeys.15.3084</pub-id></mixed-citation></tp:treatment-meta><tp:nomenclature><label>8c.</label><tp:taxon-name>
                    <tp:taxon-name-part taxon-name-part-type="genus">Poa</tp:taxon-name-part>
                    <tp:taxon-name-part taxon-name-part-type="species">fendleriana</tp:taxon-name-part>
                    <tp:taxon-name-part taxon-name-part-type="subspecies">longiligula</tp:taxon-name-part>
                <object-id xmlns:xlink="http://www.w3.org/1999/xlink" xlink:type="simple">http://species-id.net/wiki/Poa_fendleriana_longiligula</object-id>
								</tp:taxon-name><tp:taxon-authority>(Scribn. &amp; T.A.Williams) Soreng, Great Basin Naturalist 45(3): 408. 1985.</tp:taxon-authority><xref ref-type="fig" rid="F8">Fig. 8 H–I</xref><tp:nomenclature-citation-list><tp:nomenclature-citation><tp:taxon-name>Poa longiligula</tp:taxon-name><comment>Scribn. &amp; T.A.Williams, Circ. Div. Agrostol. U.S.D.A. 9: 3. 1899. <italic><tp:taxon-name>Paneion longiligulum</tp:taxon-name></italic> (Scribn. &amp; T.A. Williams) Lunell, Amer. Midl. Naturalist 4: 222. 1915. <italic><tp:taxon-name>Poa fendleriana</tp:taxon-name></italic> var. <italic>longiligula</italic> (Scribn. &amp; T.A.Williams) Gould, Madroño 10(3): 94. 1949. Type: USA, Utah, Washington Co., Silver Reef, gravel, 3500 ft [1070 m], 3 May 1894, <italic>M.E.Jones 5149</italic> (holotype: US-278727!; isotypes: MO!, NY-431282!, OSC!, US-922924!).</comment></tp:nomenclature-citation></tp:nomenclature-citation-list></tp:nomenclature><tp:treatment-sec sec-type="Description"><title>Description.</title><p><bold>Leaf</bold> collars smooth to scabrous near the throat; ligules of middle cauline leaves (1.5–)1.8–18 mm long, decurrent, abaxially smooth or lightly scabrous, upper margin usually smooth, glabrous, apices obtuse to acuminate; sterile shoot blades usually scabrous or softly puberulent adaxially. <bold>Spikelet</bold> rachilla internodes usually sparsely hispidulous or sparsely softly puberulent; lemmas long villous on keels and marginal veins and sometimes intermediate veins, between veins glabrous or softly puberulent (sometimes densely so); palea keels and between keels sometimes puberulent. <bold>Lodicules</bold> 0.85 mm long. 2<italic>n</italic> = 56.
                </p></tp:treatment-sec><tp:treatment-sec sec-type="Distribution"><title>Distribution.</title><p>The subspecies occurs in North America, southwestern Canada, western USA, and in Baja California, Mexico.</p></tp:treatment-sec><tp:treatment-sec sec-type="Ecology"><title>Ecology.</title><p>Where their ranges overlap <italic><tp:taxon-name>Poa fendleriana</tp:taxon-name></italic> subsp. <italic>longiligula</italic> is fairly restricted to elevations below <italic><tp:taxon-name>Poa fendleriana</tp:taxon-name></italic> subsp. <italic>fendleriana</italic> but where there is some winter snow. In Mexico this subspecies is strictly pistillate, apomictic, and distributed between 1300–1900 m. Flowering in spring.
                </p></tp:treatment-sec><tp:treatment-sec sec-type="Specimens examined"><title>Specimens examined.</title><p>Mexico. <bold>Baja California:</bold> Hansen’s Ranch, 21 Jun 1885, C.R.Orcutt 1276 (DS♀, DS♀, US). 63 mi SE of Ensenada, 2–3 mi upstream of Rincon, 4.5 mi NE of Santa Catarina, canyon, 4300 ft [1310 m] 22 Apr 1962, R.E.Broder 772 (DS♀, US♀). 4 1/2 mi S of Portezuelo de Jamau, N of Cerro 1905, ca. <named-content xmlns:xlink="http://www.w3.org/1999/xlink" content-type="dwc:verbatimCoordinates" xlink:type="simple">31°34'N, 115°36'W</named-content>, 1775 m, 20 Apr 1974, R.Moran 21226 (CAS♀, ARIZ♀, TAES♀, US). Sierra Juarez, El Progresso, ca. <named-content xmlns:xlink="http://www.w3.org/1999/xlink" content-type="dwc:verbatimCoordinates" xlink:type="simple">32°17'N, 115°56'W</named-content>, 1450 m, 24 May<!--PageBreak--> 1975, R.Moran 22044 (TAES♀); ditto, N slope just below summit of Cerro Jamau, ca. <named-content xmlns:xlink="http://www.w3.org/1999/xlink" content-type="dwc:verbatimCoordinates" xlink:type="simple">31°34'N, 115°35.5'W</named-content>, 1890 m, 23 May 1976, R.Moran 23257 (TAES♀); ditto, in steep north slope of Cerro Taraizo, southernmost peak of range, ca. <named-content xmlns:xlink="http://www.w3.org/1999/xlink" content-type="dwc:verbatimCoordinates" xlink:type="simple">31°21.75'N, 115°31'W</named-content>, 1550 m, R.Moran 23007 (TAES♀, ARIZ♀, US); ditto, vicinity of Rancho La Mora, <named-content xmlns:xlink="http://www.w3.org/1999/xlink" content-type="dwc:verbatimCoordinates" xlink:type="simple">32°01'N, 115°47'W</named-content>, 12 Apr 1987, C.Brey 192 (TAES♀). Rancho El Topo, 2 May 1981, A.A.Beetle &amp; R.Alcaraz M-6649 (ARIZ♀, WYAC♀). Sierra San Pedro Mártir, Cañon del Diablo, <named-content xmlns:xlink="http://www.w3.org/1999/xlink" content-type="dwc:verbatimCoordinates" xlink:type="simple">31°00'N, 115°24'W</named-content>, 1700 m, 6 May 1978, R.Moran 25626 (TAES♀).
                </p></tp:treatment-sec><tp:treatment-sec sec-type="Discussion"><title>Discussion.</title><p>This taxon was accepted as <italic><tp:taxon-name>Poa longiligula</tp:taxon-name></italic> by <xref ref-type="bibr" rid="B12">Espejo Serna et al. (2000)</xref>. Some plants in Baja California of this subspecies are intermediate to <italic><tp:taxon-name>Poa fendleriana</tp:taxon-name></italic> subsp. <italic>fendleriana</italic>, but in general the longer smoother margined ligules and puberulent rachillas are diagnostic. Where the two taxa occur in the same area <italic><tp:taxon-name>Poa fendleriana</tp:taxon-name></italic> subsp. <italic>longiligula</italic> occurs in more xeric habitats, and <italic><tp:taxon-name>Poa fendleriana</tp:taxon-name></italic> subsp. <italic>fendleriana</italic> is found in higher elevations.
                </p></tp:treatment-sec><tp:treatment-sec><!--Section generated to contain objects referenced in tp:taxon-treatment.--><fig id="F8" position="float" orientation="portrait"><label>Figure 8.</label><caption><p><italic><tp:taxon-name>Poa fendleriana</tp:taxon-name></italic> (Steud.) Vasey. <bold>A, B</bold> <italic><tp:taxon-name>Poa fendleriana</tp:taxon-name></italic> subsp. <italic>albescens</italic> (Hitchc.) Soreng <bold>A</bold> ligule <bold>B</bold> floret <bold>C–G</bold> subsp. <italic>fendleriana</italic><bold>C</bold> habit <bold>D</bold> inflorescence <bold>E</bold> ligule <bold>F</bold> spikelet <bold>G</bold> floret <bold>H, I</bold> subsp. <italic>longiligula</italic> (Scribn. &amp; T.A.Williams) Soreng <bold>H</bold> ligule <bold>I</bold> floret. Drawings from <xref ref-type="bibr" rid="B50">Soreng (2007)</xref>.</p></caption><graphic xmlns:xlink="http://www.w3.org/1999/xlink" xlink:href="PhytoKeys-015-001-g008.jpg" position="float" orientation="portrait" xlink:type="simple"/></fig></tp:treatment-sec><ref-list><ref id="B50"><mixed-citation xmlns:xlink="http://www.w3.org/1999/xlink" xlink:type="simple"><person-group><name name-style="western"><surname>Soreng</surname><given-names>RJ</given-names></name></person-group> (<year>2007</year>)<source><italic>Poa</italic> L. In: Barkworth ME, Capels KM, Long S, Piep MB (Eds) Magnoliophyta: Commelinidae (in part): Poaceae, part 1. Flora of North America North of Mexico, vol. 24. Oxford University Press, New York, 486−601.</source></mixed-citation></ref><ref id="B12"><mixed-citation xmlns:xlink="http://www.w3.org/1999/xlink" xlink:type="simple"><!--PageBreak--><person-group><name name-style="western"><surname>Espejo Serna</surname><given-names>A</given-names></name><name name-style="western"><surname>López-Ferrari</surname><given-names>AR</given-names></name><name name-style="western"><surname>Valdés-Reyna</surname><given-names>J</given-names></name></person-group> (<year>2000</year>)<source> Poaceae.In: A. Espejo Serna A, López-Ferrari AR (Eds) Las Monocotiledóneas Mexicanas: una Sinopsis Florística, Partes IX−XI. Consejo Nacional de la Flora de México, A.C., Universidad Autónoma Metropolitana-Iztapalapa, and Comisión Nacional para el Conocimiento y uso de la Biodiversidad, México, D.F. 10: 8−236.</source></mixed-citation></ref></ref-list></tp:taxon-treatment>
