# Supplementary material for: Revision of Poa L. (Poaceae, Pooideae, Poeae, Poinae) in Mexico: new records, re-evaluation of P. ruprechtii, and two new species, P. palmeri and P. wendtii
Source: PhytoKeys. 2012 Aug 6;(15):1–104. doi: 10.3897/phytokeys.15.3084 (PMC3492929; doi:10.3897/phytokeys.15.3084)
Supplement: XML Treatment for Poa matris-occidentalis matris-occidentalis [file phytokeys.15.3084-treatment16.xml]

<!DOCTYPE tp:taxon-treatment
  PUBLIC "-//TaxonX//DTD Taxonomic Treatment Publishing DTD v0 20100105//EN" "tax-treatment-NSO.dtd">
<tp:taxon-treatment xmlns:tp="http://www.plazi.org/taxpub"><tp:treatment-meta><mixed-citation publication-type="journal"><person-group><name><surname>Soreng</surname><given-names>Robert J.</given-names></name><name><surname>Peterson</surname><given-names>Paul M.</given-names></name></person-group><article-title>Revision of 
                    <italic>Poa</italic> L. (Poaceae, Pooideae, Poeae, Poinae) in Mexico: new records, re-evaluation of 
                    <italic>P. ruprechtii</italic>, and two new species, 
                    <italic>P. palmeri</italic> and 
                    <italic>P. wendtii</italic>
                </article-title><source>PhytoKeys</source><day>6</day><month>8</month><year>2012</year><volume>2012</volume><issue>15</issue><fpage>1</fpage><lpage>104</lpage><pub-id pub-id-type="doi">10.3897/phytokeys.15.3084</pub-id></mixed-citation></tp:treatment-meta><tp:nomenclature><label>11a.</label><tp:taxon-name>
                    <tp:taxon-name-part taxon-name-part-type="genus">Poa</tp:taxon-name-part>
                    <tp:taxon-name-part taxon-name-part-type="species">matris-occidentalis</tp:taxon-name-part>
                    <tp:taxon-name-part taxon-name-part-type="subspecies">matris-occidentalis</tp:taxon-name-part>
                <object-id xmlns:xlink="http://www.w3.org/1999/xlink" xlink:type="simple">http://species-id.net/wiki/Poa_matris-occidentalis_matris-occidentalis</object-id>
                </tp:taxon-name><xref ref-type="fig" rid="F10">Figs 10 A–C</xref><xref ref-type="fig" rid="F11">11 C–L</xref></tp:nomenclature><tp:treatment-sec sec-type="Description"><title>Description.</title><p><bold>Leaf</bold> sheaths smooth, glabrous; collars glabrous; ligules abaxially glabrous. <bold>Lemma</bold> keel and marginal veins glabrous, between veins muriculate. <bold>Lodicules</bold> 0.3–0.4 mm long, broadly lanceolate, with a lateral lobe.
                </p></tp:treatment-sec><tp:treatment-sec sec-type="Distribution"><title>Distribution.</title><p>This subspecies is known only from Cerro Gordo, Durango.</p></tp:treatment-sec><tp:treatment-sec sec-type="Ecology"><title>Ecology.</title><p>Known only from a single locality at Cerro Gordo, between 3130–3200 m where the species was found growing on steep, rocky, and grassy slopes beneath open forests of <italic><tp:taxon-name>Pseudotsuga menziesii</tp:taxon-name></italic> (Mirb.) Franco, <italic><tp:taxon-name>Quercus</tp:taxon-name></italic> spp., <italic><tp:taxon-name>Pinus</tp:taxon-name></italic> spp., with other associates, such as: <italic><tp:taxon-name>Arctostaphylos pungens</tp:taxon-name></italic> Kunth, <italic><tp:taxon-name>Bromus carinatus</tp:taxon-name></italic> Hook. &amp; Arn., <italic><tp:taxon-name>Bromus richardsonii</tp:taxon-name></italic> Link, <italic><tp:taxon-name>Muhlenbergia cenchroides</tp:taxon-name></italic> (Humb. &amp; Bonpl. ex Willd.) P.M. Peterson, <italic><tp:taxon-name>Trisetum viride</tp:taxon-name></italic> (Kunth) Kunth, <italic><tp:taxon-name>Festuca</tp:taxon-name></italic> sp., <italic><tp:taxon-name>Carex</tp:taxon-name></italic> sp., and <italic><tp:taxon-name>Agrostis</tp:taxon-name></italic> sp. Flowering September and October.
                </p></tp:treatment-sec><tp:treatment-sec sec-type="Specimens examined"><title>Specimens examined.</title><p>Mexico. <bold>Durango:</bold> Transect from Paseo de Cerro Gordo to the top (cumbre), <named-content xmlns:xlink="http://www.w3.org/1999/xlink" content-type="dwc:verbatimCoordinates" xlink:type="simple">23°12'31.1"N, 104°56'53.0"W</named-content>, 3136−3348 m, 9 Sep 2006, P.M.Peterson 20011 &amp; F.Sánchez-Alvarado (CIIDIR, US).
                </p></tp:treatment-sec><tp:treatment-sec sec-type="Discussion"><title>Discussion.</title><p>Cerro Gordo is quite remote from other high peaks in the area as it takes nearly 10 hours of driving from Durango along a dirt road to reach the base of the mountain, just south of Maiz Gordo. There are other mountains in Durango that approach this height and it would seem reasonable to assume that this species might occur on these.</p></tp:treatment-sec><tp:treatment-sec><!--Section generated to contain objects referenced in tp:taxon-treatment.--><fig id="F10" position="float" orientation="portrait"><label>Figure 10.</label><caption><p><italic><tp:taxon-name>Poa matris-occidentalis</tp:taxon-name></italic> P.M. Peterson &amp; Soreng. <bold>A–C</bold> <italic><tp:taxon-name>Poa matris-occidentalis</tp:taxon-name></italic> subsp. <italic>matris-occidentalis</italic> <bold>A</bold> habit <bold>B</bold> inflorescence <bold>C</bold> sheath, ligule, and blade <bold>D</bold> subsp. <italic>mohinorensis</italic> Soreng &amp; P.M. Peterson <bold>D</bold> sheath, ligule, and blade. Drawings from <xref ref-type="bibr" rid="B36">Peterson et al. (2006)</xref>, <bold>A–C</bold> drawn from holotype collection (<italic>Peterson 19145 &amp; Sánchez-Alvarado</italic>) <bold>D</bold> drawn from holotype collection (<italic>Nesom 6475 &amp; McDonald</italic>).</p></caption><graphic xmlns:xlink="http://www.w3.org/1999/xlink" xlink:href="PhytoKeys-015-001-g010.jpg" position="float" orientation="portrait" xlink:type="simple"/></fig><fig id="F11" position="float" orientation="portrait"><label>Figure 11.</label><caption><p><italic><tp:taxon-name>Poa matris-occidentalis</tp:taxon-name></italic> P.M. Peterson &amp; Soreng. <bold>A, B</bold> <italic><tp:taxon-name>Poa matris-occidentalis</tp:taxon-name></italic> subsp. <italic>mohinorensis</italic> Soreng &amp; P.M. Peterson <bold>A</bold> spikelet <bold>B</bold> floret; <bold>C–L</bold> subsp. <italic>matris-occidentalis</italic> <bold>C</bold> spikelet <bold>D</bold> floret <bold>E </bold>lower glume <bold>F</bold> upper glume <bold>G</bold> floret <bold>H</bold> palea dorsal view <bold>I</bold> palea ventral view <bold>J</bold> perfect flower, stamens, ovary, and lodicules, all enclosed in palea <bold>K</bold> lodicules <bold>L</bold> young caryopsis. Drawings from <xref ref-type="bibr" rid="B36">Peterson et al. (2006)</xref>, <bold>A, B</bold> drawn from holotype collection (<italic>Nesom 6475 &amp; McDonald</italic>) <bold>C–L</bold> drawn from holotype collection (<italic>Peterson 19145 &amp; Sánchez-Alvarado</italic>).</p></caption><graphic xmlns:xlink="http://www.w3.org/1999/xlink" xlink:href="PhytoKeys-015-001-g011.jpg" position="float" orientation="portrait" xlink:type="simple"/></fig></tp:treatment-sec><ref-list><ref id="B36"><mixed-citation xmlns:xlink="http://www.w3.org/1999/xlink" xlink:type="simple"><person-group><name name-style="western"><surname>Peterson</surname><given-names>PM</given-names></name><name name-style="western"><surname>Soreng</surname><given-names>RJ</given-names></name><name name-style="western"><surname>Herrera-Arrieta</surname><given-names>Y</given-names></name></person-group> (<year>2006</year>)<article-title> <italic>Poa matri-occidentalis</italic> (Poaceae: Pooideae: Poeae: Poinae), a new species from Mexico.</article-title><source>Sida </source><volume>22</volume> (<issue>2</issue>): <fpage>905</fpage>-<lpage>914</lpage>.</mixed-citation></ref></ref-list></tp:taxon-treatment>
