# Supplementary material for: Revision of Poa L. (Poaceae, Pooideae, Poeae, Poinae) in Mexico: new records, re-evaluation of P. ruprechtii, and two new species, P. palmeri and P. wendtii
Source: PhytoKeys. 2012 Aug 6;(15):1–104. doi: 10.3897/phytokeys.15.3084 (PMC3492929; doi:10.3897/phytokeys.15.3084)
Supplement: XML Treatment for Poa matris-occidentalis mohinorensis [file phytokeys.15.3084-treatment17.xml]

<!DOCTYPE tp:taxon-treatment
  PUBLIC "-//TaxonX//DTD Taxonomic Treatment Publishing DTD v0 20100105//EN" "tax-treatment-NSO.dtd">
<tp:taxon-treatment xmlns:tp="http://www.plazi.org/taxpub"><tp:treatment-meta><mixed-citation publication-type="journal"><person-group><name><surname>Soreng</surname><given-names>Robert J.</given-names></name><name><surname>Peterson</surname><given-names>Paul M.</given-names></name></person-group><article-title>Revision of 
                    <italic>Poa</italic> L. (Poaceae, Pooideae, Poeae, Poinae) in Mexico: new records, re-evaluation of 
                    <italic>P. ruprechtii</italic>, and two new species, 
                    <italic>P. palmeri</italic> and 
                    <italic>P. wendtii</italic>
                </article-title><source>PhytoKeys</source><day>6</day><month>8</month><year>2012</year><volume>2012</volume><issue>15</issue><fpage>1</fpage><lpage>104</lpage><pub-id pub-id-type="doi">10.3897/phytokeys.15.3084</pub-id></mixed-citation></tp:treatment-meta><tp:nomenclature><label>11b.</label><tp:taxon-name>
                    <tp:taxon-name-part taxon-name-part-type="genus">Poa</tp:taxon-name-part>
                    <tp:taxon-name-part taxon-name-part-type="species">matris-occidentalis</tp:taxon-name-part>
                    <tp:taxon-name-part taxon-name-part-type="subspecies">mohinorensis</tp:taxon-name-part>
                <object-id xmlns:xlink="http://www.w3.org/1999/xlink" xlink:type="simple">http://species-id.net/wiki/Poa_matris-occidentalis_mohinorensis</object-id>
								</tp:taxon-name><tp:taxon-authority>Soreng &amp; P.M. Peterson, Sida 22(2): 911, f. 1d, 2a–b. 2006</tp:taxon-authority><xref ref-type="fig" rid="F10">Figs 10 D</xref><xref ref-type="fig" rid="F11">11 A, B</xref></tp:nomenclature><tp:treatment-sec sec-type="Type"><title>Type:</title><p>Mexico, Chihuahua, Municipio de Guadalupe y Calvo, Sierra Madre Occidental, N side of Cerro Mohinora, ca. 13 mi SW of Guadalupe y Calvo, open pine-fir woods with scattered spruce, nearly vertical, N facing rock wall, very moist with many bryophytes and rich herbaceous flora, <named-content xmlns:xlink="http://www.w3.org/1999/xlink" content-type="dwc:verbatimCoordinates" xlink:type="simple">25°57'N, 107°03’W</named-content>, 2950 m, 20 Aug 1988, <italic>G.Nesom &amp; A.McDonald 6475</italic> (holotype: TEX!; isotype: ARIZ!).
                </p></tp:treatment-sec><tp:treatment-sec sec-type="Description"><title>Description.</title><p><bold>Leaf</bold> sheaths retrorsely scabrous to puberulent; collars ciliate; ligules abaxially puberulent. <bold>Lemma</bold> keel and marginal veins proximally puberulent, between veins densely scabrous. <bold>Lodicules</bold> 0.75 mm long, broadly ovate with a broad lateral lobe.
                </p></tp:treatment-sec><tp:treatment-sec sec-type="Distribution"><title>Distribution.</title><p>This subspecies is known only from the Sierra Mohinora, Chihuahua.</p></tp:treatment-sec><tp:treatment-sec sec-type="Ecology"><title>Ecology.</title><p>The subspecies is found on moist rocky ledges and cliffs associated with <italic><tp:taxon-name>Juniperus</tp:taxon-name></italic>, <italic><tp:taxon-name>Pinus</tp:taxon-name></italic>, <italic><tp:taxon-name>Abies</tp:taxon-name></italic>, <italic><tp:taxon-name>Picea</tp:taxon-name></italic>, <italic><tp:taxon-name>Holodiscus</tp:taxon-name></italic>, <italic><tp:taxon-name>Silene</tp:taxon-name></italic>, <italic><tp:taxon-name>Cerastium</tp:taxon-name></italic>, <italic><tp:taxon-name>Deschampsia cespitosa</tp:taxon-name></italic> (L.) P. Beauv., <italic><tp:taxon-name>Bromus carinatus</tp:taxon-name></italic>, <italic><tp:taxon-name>Muhlenbergia vaginata</tp:taxon-name></italic> Swallen, and <italic><tp:taxon-name>Muhlenbergia cenchroides</tp:taxon-name></italic>; from<!--PageBreak--> 2950–3300 m (see below, Correll’s estimation is too high according to the geodetic mark at the top of the peak). Flowering August to October.
                </p></tp:treatment-sec><tp:treatment-sec sec-type="Specimens examined"><title>Specimens examined.</title><p>Mexico. <bold>Chihuahua:</bold> Sierra Mohinora, near Cumbre Mohinora, <named-content xmlns:xlink="http://www.w3.org/1999/xlink" content-type="dwc:verbatimCoordinates" xlink:type="simple">25°57'34"N, 107°03'49"W</named-content>, 3250−3300 m, 13 Sep 2006, P.M.Peterson 20048, F.Sánchez-Alvarado &amp; E.P.Gómez-Ruíz (US); ditto, 20049 (US); ditto, on summit, 10,000–12,000 ft [3050−3660 m], 16−17 Oct 1959, D.S.Correll 23177 &amp; H.S.Gentry (LL).
                </p></tp:treatment-sec><tp:treatment-sec sec-type="Discussion"><title>Discussion.</title><p>When the second author visited the type locality in 2006, the habitat within 5 km of the peak was found to be quite disturbed by grazing and logging. The holotype was initially determined as <italic><tp:taxon-name>Poa tracyi</tp:taxon-name></italic> “vel. aff." by J.R &amp; C.G. Reeder in 1989).
                </p></tp:treatment-sec><tp:treatment-sec><!--Section generated to contain objects referenced in tp:taxon-treatment.--><fig id="F10" position="float" orientation="portrait"><label>Figure 10.</label><caption><p><italic><tp:taxon-name>Poa matris-occidentalis</tp:taxon-name></italic> P.M. Peterson &amp; Soreng. <bold>A–C</bold> <italic><tp:taxon-name>Poa matris-occidentalis</tp:taxon-name></italic> subsp. <italic>matris-occidentalis</italic> <bold>A</bold> habit <bold>B</bold> inflorescence <bold>C</bold> sheath, ligule, and blade <bold>D</bold> subsp. <italic>mohinorensis</italic> Soreng &amp; P.M. Peterson <bold>D</bold> sheath, ligule, and blade. Drawings from <xref ref-type="bibr" rid="B36">Peterson et al. (2006)</xref>, <bold>A–C</bold> drawn from holotype collection (<italic>Peterson 19145 &amp; Sánchez-Alvarado</italic>) <bold>D</bold> drawn from holotype collection (<italic>Nesom 6475 &amp; McDonald</italic>).</p></caption><graphic xmlns:xlink="http://www.w3.org/1999/xlink" xlink:href="PhytoKeys-015-001-g010.jpg" position="float" orientation="portrait" xlink:type="simple"/></fig><fig id="F11" position="float" orientation="portrait"><label>Figure 11.</label><caption><p><italic><tp:taxon-name>Poa matris-occidentalis</tp:taxon-name></italic> P.M. Peterson &amp; Soreng. <bold>A, B</bold> <italic><tp:taxon-name>Poa matris-occidentalis</tp:taxon-name></italic> subsp. <italic>mohinorensis</italic> Soreng &amp; P.M. Peterson <bold>A</bold> spikelet <bold>B</bold> floret; <bold>C–L</bold> subsp. <italic>matris-occidentalis</italic> <bold>C</bold> spikelet <bold>D</bold> floret <bold>E </bold>lower glume <bold>F</bold> upper glume <bold>G</bold> floret <bold>H</bold> palea dorsal view <bold>I</bold> palea ventral view <bold>J</bold> perfect flower, stamens, ovary, and lodicules, all enclosed in palea <bold>K</bold> lodicules <bold>L</bold> young caryopsis. Drawings from <xref ref-type="bibr" rid="B36">Peterson et al. (2006)</xref>, <bold>A, B</bold> drawn from holotype collection (<italic>Nesom 6475 &amp; McDonald</italic>) <bold>C–L</bold> drawn from holotype collection (<italic>Peterson 19145 &amp; Sánchez-Alvarado</italic>).</p></caption><graphic xmlns:xlink="http://www.w3.org/1999/xlink" xlink:href="PhytoKeys-015-001-g011.jpg" position="float" orientation="portrait" xlink:type="simple"/></fig></tp:treatment-sec><ref-list><ref id="B36"><mixed-citation xmlns:xlink="http://www.w3.org/1999/xlink" xlink:type="simple"><person-group><name name-style="western"><surname>Peterson</surname><given-names>PM</given-names></name><name name-style="western"><surname>Soreng</surname><given-names>RJ</given-names></name><name name-style="western"><surname>Herrera-Arrieta</surname><given-names>Y</given-names></name></person-group> (<year>2006</year>)<article-title> <italic>Poa matri-occidentalis</italic> (Poaceae: Pooideae: Poeae: Poinae), a new species from Mexico.</article-title><source>Sida </source><volume>22</volume> (<issue>2</issue>): <fpage>905</fpage>-<lpage>914</lpage>.</mixed-citation></ref></ref-list></tp:taxon-treatment>
