# Supplementary material for: Revision of Poa L. (Poaceae, Pooideae, Poeae, Poinae) in Mexico: new records, re-evaluation of P. ruprechtii, and two new species, P. palmeri and P. wendtii
Source: PhytoKeys. 2012 Aug 6;(15):1–104. doi: 10.3897/phytokeys.15.3084 (PMC3492929; doi:10.3897/phytokeys.15.3084)
Supplement: XML Treatment for Poa occidentalis [file phytokeys.15.3084-treatment20.xml]

<!DOCTYPE tp:taxon-treatment
  PUBLIC "-//TaxonX//DTD Taxonomic Treatment Publishing DTD v0 20100105//EN" "tax-treatment-NSO.dtd">
<tp:taxon-treatment xmlns:tp="http://www.plazi.org/taxpub"><tp:treatment-meta><mixed-citation publication-type="journal"><person-group><name><surname>Soreng</surname><given-names>Robert J.</given-names></name><name><surname>Peterson</surname><given-names>Paul M.</given-names></name></person-group><article-title>Revision of 
                    <italic>Poa</italic> L. (Poaceae, Pooideae, Poeae, Poinae) in Mexico: new records, re-evaluation of 
                    <italic>P. ruprechtii</italic>, and two new species, 
                    <italic>P. palmeri</italic> and 
                    <italic>P. wendtii</italic>
                </article-title><source>PhytoKeys</source><day>6</day><month>8</month><year>2012</year><volume>2012</volume><issue>15</issue><fpage>1</fpage><lpage>104</lpage><pub-id pub-id-type="doi">10.3897/phytokeys.15.3084</pub-id></mixed-citation></tp:treatment-meta><tp:nomenclature><label>13.</label><tp:taxon-name>
                    <tp:taxon-name-part taxon-name-part-type="genus">Poa</tp:taxon-name-part>
                    <tp:taxon-name-part taxon-name-part-type="species">occidentalis</tp:taxon-name-part>
                <object-id xmlns:xlink="http://www.w3.org/1999/xlink" xlink:type="simple">http://species-id.net/wiki/Poa_occidentalis</object-id>
								</tp:taxon-name><tp:taxon-authority>(Vasey) Vasey, Contr. U.S. Natl. Herb. 1(8): 274−275. 1893.</tp:taxon-authority><xref ref-type="fig" rid="F4">Fig. 4 F–M</xref><tp:nomenclature-citation-list><tp:nomenclature-citation><tp:taxon-name>Poa trivialis</tp:taxon-name><comment>var. <italic>occidentalis</italic> Vasey, Descr. Cat. Grass. U.S. 85. 1885. Type: USA, New Mexico, Las Vegas, 1881, <italic>G.R. Vasey s.n</italic>. (lectotype: US-79610! designated by <xref ref-type="bibr" rid="B65">Vasey 1893</xref>: 275; isolectotypes: S-G-6757! fragm., S-G-6758! fragm., US-156871!, US-824855!, US-919188!).</comment></tp:nomenclature-citation></tp:nomenclature-citation-list></tp:nomenclature><tp:treatment-sec sec-type="Description"><title>Description.</title><p>Hermaphroditic. <bold>Perennials</bold>, short-lived; tufted, tufts fairly dense, usually medium girth and height, bases narrow or moderately wide, green, to bluish-green; tillers intravaginal (each subtended by a single elongated, 2-keeled, longitudinally split prophyll), and extravaginal (basally cataphyllous), all erect. <bold>Culms</bold> 20–110 cm tall, erect, slender to stout, leafy, slightly compressed, smooth or scabrous; nodes terete, (3–)4–6, (1–)2–4 exerted. <bold>Leaf</bold> sheaths distinctly compressed and keeled, usually densely retrorsely scabrous, rarely lightly scabrous, margins not ciliate; butt sheaths papery in age, smooth, glabrous; flag leaf sheaths 5–22 cm long, margins fused (20–)15–50(–60)% the length, subequal to its blade; ligules 3–12 mm long, abaxially densely scabrous, apices acute to acuminate; blades (1.2–)1.5–6(–10) mm wide, flat, lax, abaxial and abaxial surfaces and margins scabrous along the veins, broadly prow-tipped; flag leaf blades 4–18(–30) cm long. <bold>Panicles</bold> (6–)12–40 cm long, nodding, lax, eventually open, pyramidal, moderately congested, spikelets numerous, to 200+; rachis with (2–)3–7 branches per node; primary branches eventually spreading, drooping, angled, angles densely scabrous; lateral pedicels mostly 1/4–1/2 the spikelet in length, sca<!--PageBreak-->brous; longest branches (3–)5–18(–23) cm, with (5–)8–40(–120) spikelets. <bold>Spikelets</bold> (3–)4–7(–8) mm long, ovate, laterally compressed; not bulbiferous; florets 3–7, hermaphroditic; rachilla internodes terete, less than 1 mm long, smooth or slightly muriculate, glabrous; glumes distinctly keeled, keels scabrous, apex acuminate; lower glumes 2–3.5 mm long, 1–3-veined; upper glumes 2.5–4.2 mm long, shorter than or subequaling lowest lemma, 3-veined; calluses dorsally webbed, web distinct, hairs woolly; lemmas 2.6–4.2 mm long, narrowly lanceolate, distinctly keeled, scabrous distally, keels to 1/2 and marginal veins to 1/3 short to long villous, intermediate veins and between veins usually sparsely softly puberulent, intermediate veins prominent, apices narrowly acute; paleas scabrous, glabrous over the keels. <bold>Flowers</bold> mainly cleistogamous; lodicules 0.6 mm long, lanceolate; anthers 0.3–1.0 mm long. <bold>Caryopses</bold> 2 mm long, elliptical-fusiform in side-view, strongly laterally compressed, light brown, sulcus narrow, shallow, hilum 0.2 mm long, elliptical, grain adherent to the palea. 2<italic>n</italic> = 14, 28.
                </p></tp:treatment-sec><tp:treatment-sec sec-type="Distribution"><title>Distribution.</title><p>The species is known from Arizona, Colorado, New Mexico, and Texas, USA; and Coahuila, Mexico (Madera del Carmen).</p></tp:treatment-sec><tp:treatment-sec sec-type="Ecology"><title>Ecology.</title><p>The species occurs on slopes in wooded canyons with <italic><tp:taxon-name>Pinus</tp:taxon-name></italic>, <italic><tp:taxon-name>Pseudotsuga</tp:taxon-name></italic>, <italic><tp:taxon-name>Cupressus</tp:taxon-name></italic>, <italic><tp:taxon-name>Abies</tp:taxon-name></italic>, <italic><tp:taxon-name>Ceanothus</tp:taxon-name></italic>, <italic><tp:taxon-name>Cornus stolonifera</tp:taxon-name></italic> Michx., <italic><tp:taxon-name>Bromus richardsonii</tp:taxon-name></italic> Link, <italic><tp:taxon-name>Festuca viridula</tp:taxon-name></italic> Vasey, <italic><tp:taxon-name>Festuca thurberi</tp:taxon-name></italic> Vasey, and <italic><tp:taxon-name>Quercus</tp:taxon-name></italic>;ranging between 2280–2550 m. Flowering August to September.
                </p></tp:treatment-sec><tp:treatment-sec sec-type="Conservation status"><title>Conservation status.</title><p>The species is rare in Mexico.</p></tp:treatment-sec><tp:treatment-sec sec-type="Specimens examined"><title>Specimens examined.</title><p>Mexico. <bold>Coahuila:</bold> Madera del Carmen; canyon above Campo El Dos, <named-content xmlns:xlink="http://www.w3.org/1999/xlink" content-type="dwc:verbatimCoordinates" xlink:type="simple">28°59'23.6"N, 102°36'43.0"W</named-content>, 2280−2320 m, 8 Sep 2005, P.M.Peterson 18918 &amp; J.Valdes-Reyna (US; DNA voucher, unpublished). 13.8 mi NE of Los Pilares, <named-content xmlns:xlink="http://www.w3.org/1999/xlink" content-type="dwc:verbatimCoordinates" xlink:type="simple">28°57'13.0"N, 102°35'7.3"W</named-content>, 2335 m, 21 Sep 2007, P.M.Peterson 20979, J.M.Saarela, S.Lara-Contreras &amp; J.Reyna-Alvarez (US). 1.8 mi from Campo Uno, up the road towards the summit, <named-content xmlns:xlink="http://www.w3.org/1999/xlink" content-type="dwc:verbatimCoordinates" xlink:type="simple">29°0'14.2"N, 102°36'22.7"W</named-content>, 2547 m, 23 Sep 2007, P.M.Peterson 21036 J.M.Saarela, S.Lara-Contreras &amp; J.Reyna-Alvarez (US).
                </p></tp:treatment-sec><tp:treatment-sec sec-type="Discussion"><title>Discussion.</title><p>This is the first report <italic><tp:taxon-name>Poa occidentalis</tp:taxon-name></italic> for Mexico, and is a range extension of 460 km to the southeast. This species was previously known to occur from eastern Arizona (White Mountains) to southern Colorado, south through the mountains of New Mexico to the Guadalupe Mountains of Eddy County, Texas (<xref ref-type="bibr" rid="B42">Soreng 1985</xref>, <xref ref-type="bibr" rid="B50">2007</xref>). Three new collections were gathered in northern Mexico in 2005 and 2007, in the upper coniferous forest belt of the Madera del Carmen, and these presumably represent a relictual population. The first glume of <italic><tp:taxon-name>Poa occidentalis</tp:taxon-name></italic> was reported as 1-veined (Soreng ibid.), whereas it is principally 3-veined in the Mexican specimens, but re-examination of New Mexican specimens revealed this character state to vary from 1 to 3 veins. <italic><tp:taxon-name>Poa occidentalis</tp:taxon-name></italic> can be distinguished from other species <italic><tp:taxon-name>Poa</tp:taxon-name></italic> in Mexico by the following characters: its tall stature; short-lived perennial nature; long acute to acuminate, abaxially scabrous ligules that are longer than the leaf blades are wide; long and widely open, many spikeleted panicles; and anthers 0.5−1.0 mm long. <xref ref-type="bibr" rid="B65">Vasey (1893)</xref> considered his <italic><tp:taxon-name>Poa trivialis</tp:taxon-name></italic> var. <italic>occidentalis</italic> published in 1885 to be “without description", and taxonomists have traditionally accepted this. However, in 1885, he provided an adequate diagnosis of his indi<!--PageBreak-->genous <italic><tp:taxon-name>Poa occidentalis</tp:taxon-name></italic> var. <italic>occidentalis</italic>, from Colorado and New Mexico, by comparing it to the introduced <italic><tp:taxon-name>Poa trivialis</tp:taxon-name></italic> L., which he described and noted had been established in the United States outside of cultivation (mainly in the eastern USA at low to moderate elevations). The isolectotypes indicate “July 1881", and “Mts. near Las Vegas", or “Mts. west of Las Vegas", but there is no habitat “at Las Vegas" for the species, we presume all the material was collected in the mountains near or west of Las Vegas and to be of the same gathering as the lectotype. Vasey’s collection notebooks at US are not helpful and there is only one listing (no. 566) as <italic><tp:taxon-name>Poa trivialis</tp:taxon-name></italic> under Arizona and New Mexico 1881 (without other details).
                </p></tp:treatment-sec><tp:treatment-sec><!--Section generated to contain objects referenced in tp:taxon-treatment.--><fig id="F4" position="float" orientation="portrait"><label>Figure 4.</label><caption><p><bold>A–E</bold> <italic><tp:taxon-name>Poa bigelovii</tp:taxon-name></italic> Vasey &amp; Scribn. <bold>A</bold> habit <bold>B</bold> blade apex abaxial view <bold>C</bold> inflorescence <bold>D</bold> spikelet <bold>E</bold> lemma and palea <bold>F–M</bold> <italic><tp:taxon-name>Poa occidentalis</tp:taxon-name></italic> (Vasey) Vasey <bold>F</bold> habit <bold>G</bold> sheath, collar, blade, abaxial view <bold>H</bold> sheath, ligule, blade <bold>I</bold> inflorescence <bold>J</bold> branch segment with spikelets <bold>K</bold> spikelet <bold>L</bold> floret <bold>M</bold> palea. Drawings from <xref ref-type="bibr" rid="B50">Soreng (2007)</xref>.</p></caption><graphic xmlns:xlink="http://www.w3.org/1999/xlink" xlink:href="PhytoKeys-015-001-g004.jpg" position="float" orientation="portrait" xlink:type="simple"/></fig></tp:treatment-sec><ref-list><ref id="B50"><mixed-citation xmlns:xlink="http://www.w3.org/1999/xlink" xlink:type="simple"><person-group><name name-style="western"><surname>Soreng</surname><given-names>RJ</given-names></name></person-group> (<year>2007</year>)<source><italic>Poa</italic> L. In: Barkworth ME, Capels KM, Long S, Piep MB (Eds) Magnoliophyta: Commelinidae (in part): Poaceae, part 1. Flora of North America North of Mexico, vol. 24. Oxford University Press, New York, 486−601.</source></mixed-citation></ref><ref id="B65"><mixed-citation xmlns:xlink="http://www.w3.org/1999/xlink" xlink:type="simple"><person-group><name name-style="western"><surname>Vasey</surname><given-names>GR</given-names></name></person-group> (<year>1893</year>)<source> Descriptions of new or noteworthy grasses from the United States. Contributions from the United States National Herbarium 1(8):267−280.</source></mixed-citation></ref><ref id="B42"><mixed-citation xmlns:xlink="http://www.w3.org/1999/xlink" xlink:type="simple"><person-group><name name-style="western"><surname>Soreng</surname><given-names>RJ</given-names></name></person-group> (<year>1985</year>)<article-title> <italic>Poa</italic> L. in New Mexico, with a key to middle and southern Rocky Mountain species (Poaceae).</article-title><source>Great Basin Naturalist </source><volume>45</volume>: <fpage>395</fpage>-<lpage>422</lpage>.</mixed-citation></ref></ref-list></tp:taxon-treatment>
