# Supplementary material for: Revision of Poa L. (Poaceae, Pooideae, Poeae, Poinae) in Mexico: new records, re-evaluation of P. ruprechtii, and two new species, P. palmeri and P. wendtii
Source: PhytoKeys. 2012 Aug 6;(15):1–104. doi: 10.3897/phytokeys.15.3084 (PMC3492929; doi:10.3897/phytokeys.15.3084)
Supplement: XML Treatment for Poa pratensis agassizensis [file phytokeys.15.3084-treatment24.xml]

<!DOCTYPE tp:taxon-treatment
  PUBLIC "-//TaxonX//DTD Taxonomic Treatment Publishing DTD v0 20100105//EN" "tax-treatment-NSO.dtd">
<tp:taxon-treatment xmlns:tp="http://www.plazi.org/taxpub"><tp:treatment-meta><mixed-citation publication-type="journal"><person-group><name><surname>Soreng</surname><given-names>Robert J.</given-names></name><name><surname>Peterson</surname><given-names>Paul M.</given-names></name></person-group><article-title>Revision of 
                    <italic>Poa</italic> L. (Poaceae, Pooideae, Poeae, Poinae) in Mexico: new records, re-evaluation of 
                    <italic>P. ruprechtii</italic>, and two new species, 
                    <italic>P. palmeri</italic> and 
                    <italic>P. wendtii</italic>
                </article-title><source>PhytoKeys</source><day>6</day><month>8</month><year>2012</year><volume>2012</volume><issue>15</issue><fpage>1</fpage><lpage>104</lpage><pub-id pub-id-type="doi">10.3897/phytokeys.15.3084</pub-id></mixed-citation></tp:treatment-meta><tp:nomenclature><label>16a.</label><tp:taxon-name>
                    <tp:taxon-name-part taxon-name-part-type="genus">Poa</tp:taxon-name-part>
                    <tp:taxon-name-part taxon-name-part-type="species">pratensis</tp:taxon-name-part>
                    <tp:taxon-name-part taxon-name-part-type="subspecies">agassizensis</tp:taxon-name-part>
                <object-id xmlns:xlink="http://www.w3.org/1999/xlink" xlink:type="simple">http://species-id.net/wiki/Poa_pratensis_agassizensis</object-id>
								</tp:taxon-name><tp:taxon-authority>(B. Boivin &amp; D. Löve) Roy L. Taylor &amp; MacBryde, Canad. J. Bot. 56(2): 193. 1978.</tp:taxon-authority><xref ref-type="fig" rid="F17">Fig. 17 A–C</xref><tp:nomenclature-citation-list><tp:nomenclature-citation><tp:taxon-name>Poa agassizensis</tp:taxon-name><comment>B. Boivin &amp; D. Löve, Naturaliste Canad. 87(6–7): 176–180, f. 1–2. 1960. Type: Canada, Manitoba, MacDonald Co, 6 Jun 1952, <italic>B.Boivin, Löve &amp; Alex 9167</italic> (holotype DAO!; isotype: US-2553819!).</comment></tp:nomenclature-citation></tp:nomenclature-citation-list></tp:nomenclature><tp:treatment-sec sec-type="Description"><title>Description.</title><p>Tufts sparse, some shoots clustered; pale green or bluish-gray-green; tillers intra- and extravaginal. <bold>Culms</bold> 20–40(–50) cm tall. <bold>Ligules</bold> of lower culm and tiller leaves commonly glabrous abaxially; lades of cauline leaves flag leaf blades folded, with involute margins, moderately thick, moderately firm; sterile shoot blades usually less than 10 cm long, 0.8–2 mm wide, all folded with involute margins, sparsely pubescent adaxially. <bold>Panicles</bold> 4–6(–8) cm long, erect or nodding, or loosely contracted or open, ovoid to narrowly pyramidal; rachis with 2–3(–5) branches per node; primary branches steeply ascending to ascending, smooth or sparsely to moderately densely scabrous; longest 1–2.5(–3) cm, with several spikelets per branch. <bold>Spikelets</bold> lanceolate, not bulbiferous; glumes unequal, glaucous or not; lower glumes 1(–3)-veined; upper glumes shorter than or nearly subequaling the lowest lemma; lemmas 2–3(–3.5) mm long, finely muriculate, intermediate veins glabrous; paleas scabrous, medially glabrous over the keels, intercostal region glabrous. <bold>Anthers</bold> frequently sterile. 2<italic>n</italic> = 41, 42, 43, 56.
                </p></tp:treatment-sec><tp:treatment-sec sec-type="Distribution"><title>Distribution.</title><p>This subspecies in North America is known from Canada and USA, and in Mexico from the states of Baja California and Coahuila.</p></tp:treatment-sec><tp:treatment-sec sec-type="Ecology"><title>Ecology.</title><p>The subspecies inhabits cool temperate prairies, meadows, and open coniferous forests.</p></tp:treatment-sec><tp:treatment-sec sec-type="Specimens examined"><title>Specimens examined.</title><p>Mexico. <bold>Baja California:</bold> Municipio Ensenada, Paraje El Rayo Ejido, 1000 m, 13 May 1997, A.Miranda 1153 (MEXU). Sierra San Pedro Mártir, La Gurulla, <named-content xmlns:xlink="http://www.w3.org/1999/xlink" content-type="dwc:verbatimCoordinates" xlink:type="simple">30°54'N, 115°29'W</named-content>, 2050 m, 29 Jun 1982, R.Moran 30956 (MEXU, TAES). <bold>Coahuila:</bold> Sierra de Arteaga, Las Vigas, Canon de la Carbonera, <named-content xmlns:xlink="http://www.w3.org/1999/xlink" content-type="dwc:verbatimCoordinates" xlink:type="simple">25°20'N, 100°39'W</named-content>, 2100 m, 5 Jun 1987, J.A.Villarreal 3800 &amp; M.A.Carranza (TAES). Municipio Arteaga, Ejido La Escondida, <named-content xmlns:xlink="http://www.w3.org/1999/xlink" content-type="dwc:verbatimCoordinates" xlink:type="simple">25°23'30"N, 100°33'15"W</named-content>, J.A.Garcia 49 (MEXU).
                </p></tp:treatment-sec><tp:treatment-sec sec-type="Discussion"><title>Discussion.</title><p>This form of <italic><tp:taxon-name>Poa pratensis</tp:taxon-name></italic>, originally described as a species indigenous to Canada and the United States (Boivin and Löve 1960) and now accepted as <italic><tp:taxon-name>Poa pratensis</tp:taxon-name></italic> subsp. <italic>agassizensis</italic>, is probably indigenous, but morphologically is questionably distinct from the Eurasian elements of <italic><tp:taxon-name>Poa pratensis</tp:taxon-name></italic> subsp. <italic>angustifolia</italic>, or xeric forms of cultivated <italic><tp:taxon-name>Poa pratensis</tp:taxon-name></italic> subsp. <italic>pratensis</italic> (<xref ref-type="bibr" rid="B50">Soreng 2007</xref>). As originally described it is a taxon with short, ovoid panicles, with small spikelets, and involute leaves. Such specimens are not uncommon among early herbarium collections across Canada and the USA. It approaches <italic><tp:taxon-name>Poa pratensis</tp:taxon-name></italic> subsp. <italic>angustifolia</italic> closely, but that subspecies of Eurasian origin has looser panicles, and is generally a lower polyploid (<xref ref-type="bibr" rid="B61">Stoneberg-Holt 2004</xref>). Separation of <italic><tp:taxon-name>Poa pratensis</tp:taxon-name></italic> subsp. <italic>agassizensis</italic> from <italic><tp:taxon-name>Poa pratensis</tp:taxon-name></italic> subsp. <italic>pratensis</italic> is<!--PageBreak--> difficult, and so far there is no molecular or cytological data to support it as a separate taxon. We recognize <italic><tp:taxon-name>Poa pratensis</tp:taxon-name></italic> subsp. <italic>agassizensis</italic> as a marginally distinct taxon, and site a few vouchers that best match this form.
                </p></tp:treatment-sec><tp:treatment-sec><!--Section generated to contain objects referenced in tp:taxon-treatment.--><fig id="F17" position="float" orientation="portrait"><label>Figure 17.</label><caption><p><italic><tp:taxon-name>Poa pratensis</tp:taxon-name></italic>L. <bold>A–C</bold> <italic><tp:taxon-name>Poa pratensis</tp:taxon-name></italic> subsp. <italic>agassizensis</italic> (B. Boivin &amp; D. Löve) Roy L. Taylor &amp; MacBryde <bold>A</bold> habit <bold>B</bold> sheath, ligule, blade lateral view <bold>C</bold> branch segment with spikelets <bold>D–G</bold> subsp. <italic>alpigena</italic> (Lindm.) Hiitonen <bold>D</bold> habit <bold>E</bold> inflorescence <bold>F</bold> branch segment with spikelets <bold>G</bold> palea <bold>H, I</bold> subsp. <italic>angustifolia</italic> (L.) Lej. <bold>H</bold> habit <bold>I</bold> branch segment with spikelets. Drawings from <xref ref-type="bibr" rid="B50">Soreng (2007)</xref>.</p></caption><graphic xmlns:xlink="http://www.w3.org/1999/xlink" xlink:href="PhytoKeys-015-001-g017.jpg" position="float" orientation="portrait" xlink:type="simple"/></fig></tp:treatment-sec><ref-list><ref id="B50"><mixed-citation xmlns:xlink="http://www.w3.org/1999/xlink" xlink:type="simple"><person-group><name name-style="western"><surname>Soreng</surname><given-names>RJ</given-names></name></person-group> (<year>2007</year>)<source><italic>Poa</italic> L. In: Barkworth ME, Capels KM, Long S, Piep MB (Eds) Magnoliophyta: Commelinidae (in part): Poaceae, part 1. Flora of North America North of Mexico, vol. 24. Oxford University Press, New York, 486−601.</source></mixed-citation></ref><ref id="B61"><mixed-citation xmlns:xlink="http://www.w3.org/1999/xlink" xlink:type="simple"><person-group><name name-style="western"><surname>Stoneberg-Holt</surname><given-names>SD</given-names></name></person-group> (<year>2004</year>)<source> The <italic>trn</italic>L-F plastid DNA region and its application to phylogeographic analysis in <italic>Poa pratensis</italic> agg. Dissertation, Masaryk University, Czech Republic.</source></mixed-citation></ref></ref-list></tp:taxon-treatment>
