# Supplementary material for: Revision of Poa L. (Poaceae, Pooideae, Poeae, Poinae) in Mexico: new records, re-evaluation of P. ruprechtii, and two new species, P. palmeri and P. wendtii
Source: PhytoKeys. 2012 Aug 6;(15):1–104. doi: 10.3897/phytokeys.15.3084 (PMC3492929; doi:10.3897/phytokeys.15.3084)
Supplement: XML Treatment for Poa pratensis alpigena [file phytokeys.15.3084-treatment25.xml]

<!DOCTYPE tp:taxon-treatment
  PUBLIC "-//TaxonX//DTD Taxonomic Treatment Publishing DTD v0 20100105//EN" "tax-treatment-NSO.dtd">
<tp:taxon-treatment xmlns:tp="http://www.plazi.org/taxpub"><tp:treatment-meta><mixed-citation publication-type="journal"><person-group><name><surname>Soreng</surname><given-names>Robert J.</given-names></name><name><surname>Peterson</surname><given-names>Paul M.</given-names></name></person-group><article-title>Revision of 
                    <italic>Poa</italic> L. (Poaceae, Pooideae, Poeae, Poinae) in Mexico: new records, re-evaluation of 
                    <italic>P. ruprechtii</italic>, and two new species, 
                    <italic>P. palmeri</italic> and 
                    <italic>P. wendtii</italic>
                </article-title><source>PhytoKeys</source><day>6</day><month>8</month><year>2012</year><volume>2012</volume><issue>15</issue><fpage>1</fpage><lpage>104</lpage><pub-id pub-id-type="doi">10.3897/phytokeys.15.3084</pub-id></mixed-citation></tp:treatment-meta><tp:nomenclature><label>16b.</label><tp:taxon-name>
                    <tp:taxon-name-part taxon-name-part-type="genus">Poa</tp:taxon-name-part>
                    <tp:taxon-name-part taxon-name-part-type="species">pratensis</tp:taxon-name-part>
                    <tp:taxon-name-part taxon-name-part-type="subspecies">alpigena</tp:taxon-name-part>
                <object-id xmlns:xlink="http://www.w3.org/1999/xlink" xlink:type="simple">http://species-id.net/wiki/Poa_pratensis_alpigena</object-id>
								</tp:taxon-name><tp:taxon-authority>(Lindm.) Hiitonen, Suom. Kasvio 205. 1933.</tp:taxon-authority><xref ref-type="fig" rid="F17">Fig. 17 D–G</xref><tp:nomenclature-citation-list><tp:nomenclature-citation><tp:taxon-name>Poa alpigena</tp:taxon-name><comment>Lindm., Sv. Fanerogamfl. 91. 1918. <italic><tp:taxon-name>Poa pratensis</tp:taxon-name></italic> var. <italic>alpigena</italic> Fr., Herb. Norm. 9: 93. 1842, nom. illeg. superfl. <italic><tp:taxon-name>Poa pratensis</tp:taxon-name></italic> var. <italic>alpigena</italic> Fr. ex Blytt., Norges Fl. 1: 130. 1861, nom. illeg. superfl. <italic><tp:taxon-name>Poa pratensis</tp:taxon-name></italic> var. <italic>iantha</italic> Laest., Kongl. Vetensk. Acad. Handl. 1822: 329. 1822. Type: Scandinavia: in insula Gammelgarden et Rosbacken juxta Quickjock, Lule Lappmark, <italic><tp:taxon-name>Laestedius</tp:taxon-name></italic> s.n. (syntypes: S-6651, S-6670, UPS-3 (herb. Hartmann), UPS-4 (herb. Wahlenberg).</comment></tp:nomenclature-citation><tp:nomenclature-citation><tp:taxon-name>Poa oligeria</tp:taxon-name><comment>Steud., Syn. Pl. Glumac. 1: 426. 1854. Type: Chile: Sandy Point Magellan, Dec, <italic>W.Lechler 1192</italic> (isotypes: LE!, S-03-2215!, US-81727! ex W, US-946978! fragm. ex LE, W-243018!).</comment></tp:nomenclature-citation></tp:nomenclature-citation-list></tp:nomenclature><tp:treatment-sec sec-type="Description"><title>Description.</title><p>Tufts sparse, or all shoots solitary; green (often anthocyanic) tillers mainly extravaginal. <bold>Culms</bold> 15–70 cm tall. <bold>Blades</bold> of cauline leaves flag leaf blades usually folded, thin, soft; sterile shoot blades less than 15 cm long, 1–3.6 mm wide, flat or folded, usually sparsely pubescent adaxially. <bold>Panicles</bold> 3–13(–20) cm long, contracted or narrowly pyramidal, expanding well after emergence from the sheath; rachis with (1–)2–6(–7) branches per node; primary branches steeply ascending to eventually spreading or somewhat reflexed, smooth or lightly scabrous; longest branches 1–6 cm, with 5–15 spikelets. <bold>Spikelets</bold> 4–6.5 mm long, narrowly lanceolate, not bulbiferous; glumes unequal, glaucous or not; lower glumes 1–3-veined; upper glumes subequaling the lowest lemma; lemmas 2.5–3.5 mm long, smooth or finely muriculate, intermediate veins frequently sparsely to moderately densely short villous; paleas scabrous, medially frequently softly puberulent over the keels, intercostal region glabrous, or rarely sparsely hispidulous. 2<italic>n</italic> = 28, 32, 35, 42, 43, 48, 50, 52, 53, 56, 60, 62, 63, 64, 67–82, 84, 86, 88, 89, 92, ca. 94, ca. 124, 127.
                </p></tp:treatment-sec><tp:treatment-sec sec-type="Distribution"><title>Distribution.</title><p>The subspecies is circumboreal and in North America occurs in Canada, Greenland, USA, and Mexico (Nuevo León).</p></tp:treatment-sec><tp:treatment-sec sec-type="Ecology"><title>Ecology.</title><p>This subspecies is found in boreal to alpine forests, and it tolerates frigid conditions.</p></tp:treatment-sec><tp:treatment-sec sec-type="Conservation status"><title>Conservation status.</title><p>This native subspecies is common across Canada, and uncommon in the Rocky Mountains south of Colorado, and locally uncommon in Mexico.</p></tp:treatment-sec><tp:treatment-sec sec-type="Specimens examined"><title>Specimens examined.</title><p>Mexico. <bold>Nuevo León:</bold> localizado en Galeana, Cerro el Potosi, <named-content xmlns:xlink="http://www.w3.org/1999/xlink" content-type="dwc:verbatimCoordinates" xlink:type="simple">20°52'23"N, 100°13'48"W</named-content>, 3650 m, 15 Aug 1998, <italic>Ing.M.Castillo-B. 345 &amp; Ing.J.Garza-C</italic>. (MEXU-1072117 &amp; MEXU 999120, p.p. “a", p.p. “b" is <italic><tp:taxon-name>Poa mulleri</tp:taxon-name></italic>, on both sheets, fide RJS).
                </p></tp:treatment-sec><tp:treatment-sec sec-type="Discussion"><title>Discussion.</title><p><italic><tp:taxon-name>Poa pratensis</tp:taxon-name></italic> subsp. <italic>alpigena</italic> is circumboreal and native to the New World in the arctic, alpine, subalpine, and boreal forests (<xref ref-type="bibr" rid="B50">Soreng 2007</xref>). This subspecies is recognizable in plastid DNA data (due to a deletion in <italic>trn-TLF</italic>) and nrDNA sequences as distinct from other subspecies so far evaluated (<xref ref-type="bibr" rid="B17">Gillespie et al. 2005</xref>, <xref ref-type="bibr" rid="B16">2007</xref>). In the lower 48 states of USA, <italic><tp:taxon-name>Poa pratensis</tp:taxon-name></italic> subsp. <italic>alpigena</italic> occurs at scattered locations as far south as northern Arizona and New Mexico in alpine and subalpine habitats. This subspecies also occurs in Tierra del Fuego, Chile (see type of <italic><tp:taxon-name>Poa oligeria</tp:taxon-name></italic>). This is the first report of this subspecies for Mexico, where it is probably best considered an interglacial period relict from glacial expansions. It can be separated from the other subspecies by its loose rhizomatous habit, small spikelets, narrow leaves, and narrow (often only slightly spreading) panicles. In North America, it usually has some scant hairs on the intermediate veins of the lemmas and on the palea keels. Several other specimens, particularly from Orizaba, approach this subspecies (see those under subsp. <italic>pratensis</italic> annotated as “toward <italic>alpigena</italic>").
                </p></tp:treatment-sec><tp:treatment-sec><!--Section generated to contain objects referenced in tp:taxon-treatment.--><fig id="F17" position="float" orientation="portrait"><label>Figure 17.</label><caption><p><italic><tp:taxon-name>Poa pratensis</tp:taxon-name></italic>L. <bold>A–C</bold> <italic><tp:taxon-name>Poa pratensis</tp:taxon-name></italic> subsp. <italic>agassizensis</italic> (B. Boivin &amp; D. Löve) Roy L. Taylor &amp; MacBryde <bold>A</bold> habit <bold>B</bold> sheath, ligule, blade lateral view <bold>C</bold> branch segment with spikelets <bold>D–G</bold> subsp. <italic>alpigena</italic> (Lindm.) Hiitonen <bold>D</bold> habit <bold>E</bold> inflorescence <bold>F</bold> branch segment with spikelets <bold>G</bold> palea <bold>H, I</bold> subsp. <italic>angustifolia</italic> (L.) Lej. <bold>H</bold> habit <bold>I</bold> branch segment with spikelets. Drawings from <xref ref-type="bibr" rid="B50">Soreng (2007)</xref>.</p></caption><graphic xmlns:xlink="http://www.w3.org/1999/xlink" xlink:href="PhytoKeys-015-001-g017.jpg" position="float" orientation="portrait" xlink:type="simple"/></fig></tp:treatment-sec><ref-list><ref id="B50"><mixed-citation xmlns:xlink="http://www.w3.org/1999/xlink" xlink:type="simple"><person-group><name name-style="western"><surname>Soreng</surname><given-names>RJ</given-names></name></person-group> (<year>2007</year>)<source><italic>Poa</italic> L. In: Barkworth ME, Capels KM, Long S, Piep MB (Eds) Magnoliophyta: Commelinidae (in part): Poaceae, part 1. Flora of North America North of Mexico, vol. 24. Oxford University Press, New York, 486−601.</source></mixed-citation></ref><ref id="B17"><mixed-citation xmlns:xlink="http://www.w3.org/1999/xlink" xlink:type="simple"><person-group><name name-style="western"><surname>Gillespie</surname><given-names>LJ</given-names></name><name name-style="western"><surname>Soreng</surname><given-names>RJ</given-names></name></person-group> (<year>2005</year>)<source> A phylogenetic analysis of the bluegrass genus <italic>Poa</italic> based on cpDNA restriction site data. Systematic Botany 30: 84−105. </source>doi: <ext-link ext-link-type="uri" xlink:href="http://dx.doi.org/10.1600/0363644053661940" xlink:type="simple">10.1600/0363644053661940</ext-link></mixed-citation></ref><ref id="B16"><mixed-citation xmlns:xlink="http://www.w3.org/1999/xlink" xlink:type="simple"><person-group><name name-style="western"><surname>Gillespie</surname><given-names>LJ</given-names></name><name name-style="western"><surname>Archambault</surname><given-names>A</given-names></name><name name-style="western"><surname>Soreng</surname><given-names>RJ</given-names></name></person-group> (<year>2007</year>)<article-title> Phylogeny of <italic>Poa</italic> (Poaceae) based on <italic>trn</italic>T - <italic>trn</italic>F sequence data: major clades and basal relationships.</article-title><source>Aliso </source><volume>23</volume>: <fpage>420</fpage>-<lpage>434</lpage>.</mixed-citation></ref></ref-list></tp:taxon-treatment>
