# Supplementary material for: Revision of Poa L. (Poaceae, Pooideae, Poeae, Poinae) in Mexico: new records, re-evaluation of P. ruprechtii, and two new species, P. palmeri and P. wendtii
Source: PhytoKeys. 2012 Aug 6;(15):1–104. doi: 10.3897/phytokeys.15.3084 (PMC3492929; doi:10.3897/phytokeys.15.3084)
Supplement: XML Treatment for Poa pratensis angustifolia [file phytokeys.15.3084-treatment26.xml]

<!DOCTYPE tp:taxon-treatment
  PUBLIC "-//TaxonX//DTD Taxonomic Treatment Publishing DTD v0 20100105//EN" "tax-treatment-NSO.dtd">
<tp:taxon-treatment xmlns:tp="http://www.plazi.org/taxpub"><tp:treatment-meta><mixed-citation publication-type="journal"><person-group><name><surname>Soreng</surname><given-names>Robert J.</given-names></name><name><surname>Peterson</surname><given-names>Paul M.</given-names></name></person-group><article-title>Revision of 
                    <italic>Poa</italic> L. (Poaceae, Pooideae, Poeae, Poinae) in Mexico: new records, re-evaluation of 
                    <italic>P. ruprechtii</italic>, and two new species, 
                    <italic>P. palmeri</italic> and 
                    <italic>P. wendtii</italic>
                </article-title><source>PhytoKeys</source><day>6</day><month>8</month><year>2012</year><volume>2012</volume><issue>15</issue><fpage>1</fpage><lpage>104</lpage><pub-id pub-id-type="doi">10.3897/phytokeys.15.3084</pub-id></mixed-citation></tp:treatment-meta><tp:nomenclature><label>16c.</label><tp:taxon-name>
                    <tp:taxon-name-part taxon-name-part-type="genus">Poa</tp:taxon-name-part>
                    <tp:taxon-name-part taxon-name-part-type="species">pratensis</tp:taxon-name-part>
                    <tp:taxon-name-part taxon-name-part-type="subspecies">angustifolia</tp:taxon-name-part>
                <object-id xmlns:xlink="http://www.w3.org/1999/xlink" xlink:type="simple">http://species-id.net/wiki/Poa_pratensis_angustifolia</object-id>
								</tp:taxon-name><tp:taxon-authority>(L.) Lej., Comp. Fl. Belg. 82. 1828.</tp:taxon-authority><xref ref-type="fig" rid="F17">Fig. 17 H, I</xref><tp:nomenclature-citation-list><tp:nomenclature-citation><tp:taxon-name>Poa angustifolia</tp:taxon-name><comment>L., Sp. Pl. 1: 67. 1753. (lectotype: LINN-87.12!, excluding second culm from the left, designated by <xref ref-type="bibr" rid="B47">Soreng 2000</xref>: 254).</comment></tp:nomenclature-citation></tp:nomenclature-citation-list></tp:nomenclature><tp:treatment-sec sec-type="Description"><title>Description.</title><p>Tufts sparse to dense, some shoots clustered; pale green or bluish-gray-green; tillers intra- and extravaginal. <bold>Culms</bold> 25–80 cm tall. <bold>Ligules</bold> of lower culm and tiller leaves commonly glabrous abaxially; blades of cauline leaves flag leaf blades folded or involute, with involute margins, moderately thick or thin, moderately thin or soft; sterile shoot blades 10–45 cm long, 0.4–1 mm wide, all involute, like or often distinctly narrower than cauline blades, sparsely pubescent adaxially. <bold>Panicles</bold> 8–18 cm long, loosely contracted, or open and narrowly pyramidal; rachis with 3–6 branches per node; primary branches ascending to spreading, smooth, or sparsely to densely scabrous; spikelets several to many per branch. <bold>Spikelets</bold> narrowly lanceolate, not bulbiferous; glumes unequal, infrequently glaucous; lower glumes 1(–3)-veined; upper glumes shorter than or subequaling the lowest lemma; lemmas 2.5–3.5 mm long, finely muriculate, intermediate veins glabrous; paleas scabrous, medially glabrous over the keels, intercostal region glabrous. 2<italic>n</italic> = 28, 46, 48, 49–54, 56, 57, 59–66, 72.
                </p></tp:treatment-sec><tp:treatment-sec sec-type="Distribution"><title>Distribution.</title><p>This subspecies is native to Eurasia. It is introduced in North America where it is known from Canada, USA, and in Mexico (San Luis Potosí).</p></tp:treatment-sec><tp:treatment-sec sec-type="Ecology"><title>Ecology.</title><p>The subspecies isintroduced and sometimes is included in pasture grass seed mixes, it tolerates drought better than other subspecies except perhaps subsp. <italic>agassizensis</italic>.
                </p></tp:treatment-sec><tp:treatment-sec sec-type="Specimens examined"><title>Specimens examined.</title><p>Mexico. <bold>San Luis Potosí:</bold> 25 mi E of San Luis Potosí on highway 70, 27 May 1979, F.W.Gould 15603 (TAES).<!--PageBreak-->
                </p></tp:treatment-sec><tp:treatment-sec sec-type="Discussion"><title>Discussion.</title><p>This <italic><tp:taxon-name>Poa pratensis</tp:taxon-name></italic> subspecies is more drought tolerant than the others, except perhaps subsp. <italic>agassizensis</italic>. It is most easily recognized by its very fine, relatively firm, involute leaf blades that are adaxially pubescent. This subspecies name is often applied to collections of subsp. <italic>pratensis</italic>. The latter often has narrow intravaginal leaves but those are softer and adaxially glabrous. According to Stoneberg-Holt’s (<xref ref-type="bibr" rid="B61">2004</xref>) results, subsp. <italic>angustifolia</italic> is lower polyploid, and many of the higher counts reported in the literature for this taxon (at least those above 2<italic>n</italic> = 56) are possibly referable to subsp. <italic>pratensis</italic>.
                </p></tp:treatment-sec><tp:treatment-sec><!--Section generated to contain objects referenced in tp:taxon-treatment.--><fig id="F17" position="float" orientation="portrait"><label>Figure 17.</label><caption><p><italic><tp:taxon-name>Poa pratensis</tp:taxon-name></italic>L. <bold>A–C</bold> <italic><tp:taxon-name>Poa pratensis</tp:taxon-name></italic> subsp. <italic>agassizensis</italic> (B. Boivin &amp; D. Löve) Roy L. Taylor &amp; MacBryde <bold>A</bold> habit <bold>B</bold> sheath, ligule, blade lateral view <bold>C</bold> branch segment with spikelets <bold>D–G</bold> subsp. <italic>alpigena</italic> (Lindm.) Hiitonen <bold>D</bold> habit <bold>E</bold> inflorescence <bold>F</bold> branch segment with spikelets <bold>G</bold> palea <bold>H, I</bold> subsp. <italic>angustifolia</italic> (L.) Lej. <bold>H</bold> habit <bold>I</bold> branch segment with spikelets. Drawings from <xref ref-type="bibr" rid="B50">Soreng (2007)</xref>.</p></caption><graphic xmlns:xlink="http://www.w3.org/1999/xlink" xlink:href="PhytoKeys-015-001-g017.jpg" position="float" orientation="portrait" xlink:type="simple"/></fig></tp:treatment-sec><ref-list><ref id="B50"><mixed-citation xmlns:xlink="http://www.w3.org/1999/xlink" xlink:type="simple"><person-group><name name-style="western"><surname>Soreng</surname><given-names>RJ</given-names></name></person-group> (<year>2007</year>)<source><italic>Poa</italic> L. In: Barkworth ME, Capels KM, Long S, Piep MB (Eds) Magnoliophyta: Commelinidae (in part): Poaceae, part 1. Flora of North America North of Mexico, vol. 24. Oxford University Press, New York, 486−601.</source></mixed-citation></ref><ref id="B47"><mixed-citation xmlns:xlink="http://www.w3.org/1999/xlink" xlink:type="simple"><!--PageBreak--><person-group><name name-style="western"><surname>Soreng</surname><given-names>RJ</given-names></name></person-group> (<year>2000</year>)<article-title> <italic>Poa</italic> lectotypifications In: Cafferty S, Jarvis CE, Turland NJ. Typification of Linnaean plant names in the Poaceae (Gramineae).</article-title><source>Taxon </source><volume>49</volume> (<issue>2</issue>): <fpage>239</fpage>-<lpage>260</lpage>.</mixed-citation></ref><ref id="B61"><mixed-citation xmlns:xlink="http://www.w3.org/1999/xlink" xlink:type="simple"><person-group><name name-style="western"><surname>Stoneberg-Holt</surname><given-names>SD</given-names></name></person-group> (<year>2004</year>)<source> The <italic>trn</italic>L-F plastid DNA region and its application to phylogeographic analysis in <italic>Poa pratensis</italic> agg. Dissertation, Masaryk University, Czech Republic.</source></mixed-citation></ref></ref-list></tp:taxon-treatment>
