# Supplementary material for: Revision of Poa L. (Poaceae, Pooideae, Poeae, Poinae) in Mexico: new records, re-evaluation of P. ruprechtii, and two new species, P. palmeri and P. wendtii
Source: PhytoKeys. 2012 Aug 6;(15):1–104. doi: 10.3897/phytokeys.15.3084 (PMC3492929; doi:10.3897/phytokeys.15.3084)
Supplement: XML Treatment for Poa pratensis irrigata [file phytokeys.15.3084-treatment27.xml]

<!DOCTYPE tp:taxon-treatment
  PUBLIC "-//TaxonX//DTD Taxonomic Treatment Publishing DTD v0 20100105//EN" "tax-treatment-NSO.dtd">
<tp:taxon-treatment xmlns:tp="http://www.plazi.org/taxpub"><tp:treatment-meta><mixed-citation publication-type="journal"><person-group><name><surname>Soreng</surname><given-names>Robert J.</given-names></name><name><surname>Peterson</surname><given-names>Paul M.</given-names></name></person-group><article-title>Revision of 
                    <italic>Poa</italic> L. (Poaceae, Pooideae, Poeae, Poinae) in Mexico: new records, re-evaluation of 
                    <italic>P. ruprechtii</italic>, and two new species, 
                    <italic>P. palmeri</italic> and 
                    <italic>P. wendtii</italic>
                </article-title><source>PhytoKeys</source><day>6</day><month>8</month><year>2012</year><volume>2012</volume><issue>15</issue><fpage>1</fpage><lpage>104</lpage><pub-id pub-id-type="doi">10.3897/phytokeys.15.3084</pub-id></mixed-citation></tp:treatment-meta><tp:nomenclature><label>16d.</label><tp:taxon-name>
                    <tp:taxon-name-part taxon-name-part-type="genus">Poa</tp:taxon-name-part>
                    <tp:taxon-name-part taxon-name-part-type="species">pratensis</tp:taxon-name-part>
                    <tp:taxon-name-part taxon-name-part-type="subspecies">irrigata</tp:taxon-name-part>
                <object-id xmlns:xlink="http://www.w3.org/1999/xlink" xlink:type="simple">http://species-id.net/wiki/Poa_pratensis_irrigata</object-id>
								</tp:taxon-name><tp:taxon-authority>(Lindm.) H. Lindb., Sched. Pl. Findland. Exs. 2: 20. 1916.</tp:taxon-authority><xref ref-type="fig" rid="F18">Fig. 18 A, B</xref><tp:nomenclature-citation-list><tp:nomenclature-citation><tp:taxon-name>Poa humilis</tp:taxon-name><comment>Ehrh. ex Hoffm., Deutschland Flora 1: 45. 1800. Type: Sweden, Uppsala, Ehrhart 115 (isotypes: LE! plant B on sheet, plant A on sheet is <italic><tp:taxon-name>Poa pratensis</tp:taxon-name></italic> subsp. <italic>alpigena</italic>, LE! [2 sheets] plant B ex E. Fries Herb. Normal, LE-TRIN-2598.02! plant B ex E. Fries Herb. Normal).</comment></tp:nomenclature-citation><tp:nomenclature-citation><tp:taxon-name>Poa bourgeaei</tp:taxon-name><comment> E. Fourn. Mexic. Pl. 2: 113 1886. Type: Mexico, Distrito Federal, pres San Angel, 23 May 1865, <italic>E. Bourgeau 225</italic> (isotype: US-89690! fragm.).</comment></tp:nomenclature-citation></tp:nomenclature-citation-list></tp:nomenclature><tp:treatment-sec sec-type="Description"><title>Description.</title><p>Tufts sparse or dense to loose, sometimes forming turf, or some or all shoots solitary; dark green, or bluish-gray-green; tillers mainly extravaginal. <bold>Culms</bold> 8–30(–50) cm tall. collar margins commonly retroresly strigulose. <bold>Ligules</bold> of lower culm and tiller leaves commonly pubescent abaxially; blades of cauline leaves flag leaf blades flat, thin, soft; sterile shoot blades usually less than 15 cm long, 2–4.5 mm wide, usually glabrous adaxially. <bold>Panicles</bold> 2–10 cm long, open, broadly pyramidal; rachis with 1–3(–5) branches per node; primary branches widely spreading, smooth or sparsely to moderately scabrous; longest branches 1.5–6 cm, with 4–8 spikelets. <bold>Spikelets</bold> lanceolate to broadly lanceolate, not bulbiferous; glumes subequal, often glaucous; lower glumes (1–)3-veined; upper glumes usually subequaling the lowest lemma; lemmas 3–6(–6) mm long, finely muriculate, intermediate veins glabrous; paleas scabrous, medially glabrous over the keels, intercostal region glabrous. 2<italic>n =</italic> 54, 56, 65, 80, 82–147.
                </p></tp:treatment-sec><tp:treatment-sec sec-type="Distribution"><title>Distribution.</title><p>The subspecies occurs in Eurasia, North America (Canada, Greenland, USA, and Mexico (Veracruz).</p></tp:treatment-sec><tp:treatment-sec sec-type="Ecology"><title>Ecology.</title><p>The introduced subspecies iscultivated as a turf grass in mesic, cool temperate regions.</p></tp:treatment-sec><tp:treatment-sec sec-type="Specimens examined"><title>Specimens examined.</title><p>Mexico. <bold>Veracruz:</bold> Municipio Perote, Escobillo, <named-content xmlns:xlink="http://www.w3.org/1999/xlink" content-type="dwc:verbatimCoordinates" xlink:type="simple">19°31'30"N, 97°13'W</named-content>, 3000 m, Mar 1991, H.R.Sandoval 78 (MEXU).
                </p></tp:treatment-sec><tp:treatment-sec sec-type="Discussion"><title>Discussion.</title><p>The subspecies is often cultivated for pastures and lawns and many of the cultivars originate from Eurasian selections, or plants selected from foreign strains <!--PageBreak-->established in North America; and cultivated strains are certainly present in Mexico (see type of <italic><tp:taxon-name>Poa bourgeaei</tp:taxon-name></italic>). Of more than 700 chromosome counts RJS has compiled from the literature for this taxon the vast majority are between 2<italic>n =</italic> 80 and 147. Cultivated forms selected for lawns with soft flat leaves and loose tufts have generally been referred to <italic><tp:taxon-name>Poa pratensis</tp:taxon-name></italic> subsp. <italic>irrigata</italic>, which is considered Eurasian in origin. Some authors suggest <italic><tp:taxon-name>Poa pratensis</tp:taxon-name></italic> subsp. <italic>latifolia</italic> (Weihe ex Mert. &amp; W.D.J.Koch) Schübl. &amp; G.Martens is the same taxon and is the correct name (<xref ref-type="bibr" rid="B39">Portal 2005</xref>). At the species rank this subspecies has been called <italic><tp:taxon-name>Poa humilis</tp:taxon-name></italic> Ehrh. ex Hoffm. and <italic><tp:taxon-name>Poa subcaerulea</tp:taxon-name></italic> Sm. <italic><tp:taxon-name>Poa pratensis</tp:taxon-name></italic> is possibly the World’ s most complex species, fascinating in itself, but of which we know both much and too little.
                </p></tp:treatment-sec><tp:treatment-sec><!--Section generated to contain objects referenced in tp:taxon-treatment.--><fig id="F18" position="float" orientation="portrait"><label>Figure 18.</label><caption><p><italic><tp:taxon-name>Poa pratensis</tp:taxon-name></italic>L. <bold>A, B</bold> <italic><tp:taxon-name>Poa pratensis</tp:taxon-name></italic> subsp. <italic>irrigata</italic> (Lindm.)H. Lindb. <bold>A</bold> habit <bold>B</bold> spikelet <bold>C–J</bold> <italic> </italic>subsp. <italic>pratensis</italic> <bold>C</bold> habit <bold>D</bold> sheath, ligule blade lateral view <bold>E</bold> blade apex lateral view <bold>F</bold> blade apex adaxial view <bold>G</bold> inflorescence <bold>H</bold> branch segment with spikelets <bold>I</bold> spikelet <bold>J</bold> floret. Drawings from <xref ref-type="bibr" rid="B50">Soreng (2007)</xref>.</p></caption><graphic xmlns:xlink="http://www.w3.org/1999/xlink" xlink:href="PhytoKeys-015-001-g018.jpg" position="float" orientation="portrait" xlink:type="simple"/></fig></tp:treatment-sec><ref-list><ref id="B50"><mixed-citation xmlns:xlink="http://www.w3.org/1999/xlink" xlink:type="simple"><person-group><name name-style="western"><surname>Soreng</surname><given-names>RJ</given-names></name></person-group> (<year>2007</year>)<source><italic>Poa</italic> L. In: Barkworth ME, Capels KM, Long S, Piep MB (Eds) Magnoliophyta: Commelinidae (in part): Poaceae, part 1. Flora of North America North of Mexico, vol. 24. Oxford University Press, New York, 486−601.</source></mixed-citation></ref><ref id="B39"><mixed-citation xmlns:xlink="http://www.w3.org/1999/xlink" xlink:type="simple"><person-group><name name-style="western"><surname>Portal</surname><given-names>R</given-names></name></person-group> (<year>2005</year>)<source><italic>Poa</italic> de France Belgique et Suisse. Privately published in France, 303 pp.</source></mixed-citation></ref></ref-list></tp:taxon-treatment>
