# Supplementary material for: Revision of Poa L. (Poaceae, Pooideae, Poeae, Poinae) in Mexico: new records, re-evaluation of P. ruprechtii, and two new species, P. palmeri and P. wendtii
Source: PhytoKeys. 2012 Aug 6;(15):1–104. doi: 10.3897/phytokeys.15.3084 (PMC3492929; doi:10.3897/phytokeys.15.3084)
Supplement: XML Treatment for Poa thomasii [file phytokeys.15.3084-treatment34.xml]

<!DOCTYPE tp:taxon-treatment
  PUBLIC "-//TaxonX//DTD Taxonomic Treatment Publishing DTD v0 20100105//EN" "tax-treatment-NSO.dtd">
<tp:taxon-treatment xmlns:tp="http://www.plazi.org/taxpub"><tp:treatment-meta><mixed-citation publication-type="journal"><person-group><name><surname>Soreng</surname><given-names>Robert J.</given-names></name><name><surname>Peterson</surname><given-names>Paul M.</given-names></name></person-group><article-title>Revision of 
                    <italic>Poa</italic> L. (Poaceae, Pooideae, Poeae, Poinae) in Mexico: new records, re-evaluation of 
                    <italic>P. ruprechtii</italic>, and two new species, 
                    <italic>P. palmeri</italic> and 
                    <italic>P. wendtii</italic>
                </article-title><source>PhytoKeys</source><day>6</day><month>8</month><year>2012</year><volume>2012</volume><issue>15</issue><fpage>1</fpage><lpage>104</lpage><pub-id pub-id-type="doi">10.3897/phytokeys.15.3084</pub-id></mixed-citation></tp:treatment-meta><tp:nomenclature><label>22.</label><tp:taxon-name>
                    <tp:taxon-name-part taxon-name-part-type="genus">Poa</tp:taxon-name-part>
                    <tp:taxon-name-part taxon-name-part-type="species">thomasii</tp:taxon-name-part>
                <object-id xmlns:xlink="http://www.w3.org/1999/xlink" xlink:type="simple">http://species-id.net/wiki/Poa_thomasii</object-id>
								</tp:taxon-name><tp:taxon-authority>Refulio, Syst. Bot. 37(1): 130. 2012.</tp:taxon-authority><xref ref-type="fig" rid="F3">Fig. 3 C, D</xref><tp:nomenclature-citation-list><tp:nomenclature-citation><tp:taxon-name>Stenochloa californica</tp:taxon-name><comment> ≡ Nutt., Proc. Acad. Nat. Sci. Philadelphia 4: 25. 1848. <italic><tp:taxon-name>Dissanthelium californicum</tp:taxon-name></italic> (Nutt.) Benth., Hooker’ s Icon. Pl. 4: 56. 1881. (non <italic><tp:taxon-name>Poa californica</tp:taxon-name></italic> Steud., Syn. Pl. Glumac. 1: 261. 1854.) Type: USA, California, Santa Catalina Island, <italic>Gambel s.n</italic>. (holotype: GH!; isotype: US! fragm. ex GH &amp; rough drawing, herbarium label for drawing has “Nuttall script", and header “Coll. NUTTALL, Presented by Elias Durand, 1866").</comment></tp:nomenclature-citation></tp:nomenclature-citation-list></tp:nomenclature><tp:treatment-sec sec-type="Description"><title>Description.</title><p>Hermaphroditic. <bold>Annuals</bold>; tufted, tufts sparse, small, bases narrow, slender, bright green; tillers intravaginal (each subtended by a single elongated, 2-keeled, longitudinally split prophyll), without cataphyllous shoots, most shoots flowering. <bold>Culms</bold> (6–)10–46(–60) cm tall, erect or ascending, leafy, slender, leafy, terete, smooth; nodes 2–3, 2–3 exerted. <bold>Leaf</bold> sheaths slightly compressed, smooth, glabrous; butt <!--PageBreak-->sheaths thin papery, bases of butt sheaths glabrous; flag leaf sheaths up to 10 cm long, longer than those below it, margins fused ca. 50% their length, ca. equaling its blade; throats and collars smooth, glabrous; ligules 2–6 mm long, scarious-hyaline, abaxially smooth, glabrous, apex irregular, acute; blades 2.5–15(–20) cm long, (1–)2–4 cm wide, flat, thin, soft, abaxially smooth, margins lightly scabrous, adaxially smooth or slightly scabrous over costae, apex slender, not noticeably prow-tipped; flag leaf blades to 12 cm long. <bold>Panicles</bold> 5–16 cm long, erect, loosely contracted to open, slightly lax, moderately congested to sparse, with (10–)10–80 spikelets, proximal internode 2–4 cm long; rachis with 3–7 branches per node; primary branches sub-erect to ascending, slender, delicate, slightly angled, angles moderately scabrous; lateral pedicels to about 1/2 the spikelet length, moderately scabrous, prickles fine; longest branches 2–5 cm, with up to 12 spikelets some usually from near the base. <bold>Spikelets</bold> 2.5–5 mm long, cunniate at maturity, laterally compressed, not bulbiferous, green, sometimes anthocyanic, sub-lustrous; florets 2(–3), hermaphroditic; rachilla internodes terete, ca. 0.3 mm long, smooth, glabrous; glumes narrowly lanceolate, subchartaceous, green, lustrous, equal or subequal, both exceeding the florets, smooth, or keels scaberulous above, margins scarious, edges smooth, apex acuminate; lower glumes 3–4 mm long, 1–3-veined; upper glumes 3–4 mm long, 1–3-veined; calluses indistinct, glabrous; lemmas 1.5–2.2 mm long, 3(–5)-veined, ovate to elliptic, pale green, not lustrous, strongly keeled, keel smooth or sparsely scabrous above, surfaces minutely crisply appressed puberulent throughout the herbaceous portion, intermediate veins indistinct or absent, margins and apex narrowly scarious-hyaline, edges sometimes with a few hooks; apex obtuse to acute, sometimes denticulate in the upper margin; palea keels apically sparsely scabrous, medially glabrous or with a few hairs, surfaces glabrous or minutely pilose. <bold>Flowers</bold> mainly cleistogamous; lodicules 0.4 mm long, lanceolate, with a subapical lateral lobe; anthers 0.2(–0.4) mm long. <bold>Caryopses</bold> 1.1–1.2 mm long, elliptical in side-view, laterally compressed, sulcus indistinct, hilum ca. 0.15 mm long, elliptical. 2<italic>n</italic> = unknown.
                </p></tp:treatment-sec><tp:treatment-sec sec-type="Distribution"><title>Distribution.</title><p>The species is found in the USA (California: Channel Islands) and Mexico (Baja California).</p></tp:treatment-sec><tp:treatment-sec sec-type="Ecology"><title>Ecology.</title><p>This annual species responds to winter and spring rains and fog on the Pacific Coastal Islands of southern California and Baja California Sur. Flowering Mar through May.</p></tp:treatment-sec><tp:treatment-sec sec-type="Conservation status"><title>Conservation status.</title><p><italic><tp:taxon-name>Poa thomasii</tp:taxon-name></italic> is listed as Federally Endangered in the United States, and it is rare and possibly extinct in Mexico.
                </p></tp:treatment-sec><tp:treatment-sec sec-type="Specimens examined"><title>Specimens examined.</title><p>Mexico. <bold>Baja California:</bold> Isla Guadalupe, 1875, E.Palmer 96 (MO).
                </p></tp:treatment-sec><tp:treatment-sec sec-type="Discussion"><title>Discussion.</title><p>From the time Bentham placed the species in <italic><tp:taxon-name>Dissanthelium</tp:taxon-name></italic> up to until Refulio-Rodríguez placed it in <italic><tp:taxon-name>Poa</tp:taxon-name></italic> (<xref ref-type="bibr" rid="B41">2012</xref>), it was known as <italic><tp:taxon-name>Dissanthelium californicum</tp:taxon-name></italic> (<xref ref-type="bibr" rid="B25">Hitchcock 1913</xref>, <xref ref-type="bibr" rid="B6">Beetle 1987</xref>, <xref ref-type="bibr" rid="B12">Espejo Serna et al. 2000</xref>, <xref ref-type="bibr" rid="B11">Dávila Aranda et al. 2006</xref>, <xref ref-type="bibr" rid="B40">Refulio-Rodríguez 2007</xref>). DNA data confirm that all species of <italic><tp:taxon-name>Dissanthelium</tp:taxon-name></italic> are nested within <italic><tp:taxon-name>Poa</tp:taxon-name></italic>, and collectively are not monophyletic (<xref ref-type="bibr" rid="B41">Refulio-Rodríguez et al. 2012</xref>). This species, which is morphologically and phylogenetically isolated from<!--PageBreak--> the core species of <italic><tp:taxon-name>Dissanthelium</tp:taxon-name></italic> placed in <italic><tp:taxon-name>Poa</tp:taxon-name></italic> sect. <italic><tp:taxon-name>Dissanthelium</tp:taxon-name></italic> (Trin.) Refulio, is endemic to the Channel Islands of southern California and Isla Guadalupe, Baja California. In Mexico it was collected on Isla Guadalupe by Dr. Edward Palmer in 1875 (<xref ref-type="bibr" rid="B20">Gould and Moran 1981</xref>, <xref ref-type="bibr" rid="B6">Beetle 1987</xref>). It was thought to be extinct in the United States until it was rediscovered, after grazing pressures from feral goats and pigs, etc., were reduced or removed, on Santa Catalina Island in California (<xref ref-type="bibr" rid="B30">McCune and Knapp 2008</xref>). Morphologically, it approaches <italic><tp:taxon-name>Poa howellii</tp:taxon-name></italic> Vasey &amp; Scribn., a species of the adjacent lowlands in California (and north to British Columbia) that also reaches the Channel Islands.
                </p></tp:treatment-sec><tp:treatment-sec><!--Section generated to contain objects referenced in tp:taxon-treatment.--><fig id="F3" position="float" orientation="portrait"><label>Figure 3.</label><caption><p><bold>A, B</bold> <italic><tp:taxon-name>Poa bajaensis</tp:taxon-name></italic> Soreng <bold>A</bold> habit <bold>B</bold> spikelet <bold>C, D</bold> <italic><tp:taxon-name>Poa thomasii</tp:taxon-name></italic> Refulio <bold>C</bold> habit <bold>D</bold> spikelet. <bold>A, B</bold> from Soreng (2002), drawn from holotype collection (<italic>Moran 15070</italic>) <bold>C, D</bold> from <xref ref-type="bibr" rid="B40">Refulio-Rodríguez (2007)</xref> as <italic><tp:taxon-name>Dissanthelium californicum</tp:taxon-name></italic>, originally drawn from <italic>Trask 324</italic> in <xref ref-type="bibr" rid="B26">Hitchcock (1935)</xref>.</p></caption><graphic xmlns:xlink="http://www.w3.org/1999/xlink" xlink:href="PhytoKeys-015-001-g003.jpg" position="float" orientation="portrait" xlink:type="simple"/></fig></tp:treatment-sec><ref-list><ref id="B40"><mixed-citation xmlns:xlink="http://www.w3.org/1999/xlink" xlink:type="simple"><person-group><name name-style="western"><surname>Refulio-Rodríguez</surname><given-names>NF</given-names></name></person-group> (<year>2007</year>)<source><italic>Dissanthelium</italic> L. In: Barkworth ME, Capels KM, Long S, Piep MB (Eds) Magnoliophyta: Commelinidae (in part): Poaceae, part 1. Flora of North America North of Mexico, vol. 24. 700. Oxford University Press, New York.</source></mixed-citation></ref><ref id="B26"><mixed-citation xmlns:xlink="http://www.w3.org/1999/xlink" xlink:type="simple"><person-group><name name-style="western"><surname>Hitchcock</surname><given-names>AS</given-names></name></person-group> (<year>1935</year>)<source> Manual of the Grasses of the United States. United States Government Printing Office, Washington, DC. </source>doi: <ext-link ext-link-type="uri" xlink:href="http://dx.doi.org/10.5962/bhl.title.5731" xlink:type="simple">10.5962/bhl.title.5731</ext-link></mixed-citation></ref><ref id="B41"><mixed-citation xmlns:xlink="http://www.w3.org/1999/xlink" xlink:type="simple"><person-group><name name-style="western"><surname>Refulio-Rodríguez</surname><given-names>NF</given-names></name><name name-style="western"><surname>Columbus</surname><given-names>JT</given-names></name><name name-style="western"><surname>Gillespie</surname><given-names>LJ</given-names></name><name name-style="western"><surname>Peterson</surname><given-names>PM</given-names></name><name name-style="western"><surname>Soreng</surname><given-names>RJ</given-names></name></person-group> (<year>2012</year>)<article-title> Molecular phylogeny of <italic>Dissanthelium</italic> (Poaceae: Pooideae) and its taxonomic implications.</article-title><source>Systematic Botany </source><volume>37</volume>: <fpage>122</fpage>-<lpage>133</lpage>. doi: <ext-link ext-link-type="uri" xlink:href="http://dx.doi.org/10.1600/036364412X616701" xlink:type="simple">10.1600/036364412X616701</ext-link></mixed-citation></ref><ref id="B25"><mixed-citation xmlns:xlink="http://www.w3.org/1999/xlink" xlink:type="simple"><person-group><name name-style="western"><surname>Hitchcock</surname><given-names>AS</given-names></name></person-group> (<year>1913</year>)<source> Mexican grasses in the United States National Herbarium. Contributions from the United States National Herbarium 17(3): 181−389.</source></mixed-citation></ref><ref id="B6"><mixed-citation xmlns:xlink="http://www.w3.org/1999/xlink" xlink:type="simple"><person-group><name name-style="western"><surname>Beetle</surname><given-names>AA</given-names></name></person-group> (<year>1987</year>)<article-title> Las Gramineas de México, Tomo II: 1–344. Secretaria de Agricultura y Recursos Hidraulícos: COTECOCA, Mexico.Boivin B, Löve, D (1960) <italic>Poa agassizensis</italic>, a new prairie bluegrass.</article-title><source>Naturaliste Canadien </source><volume>87</volume>: <fpage>173</fpage>-<lpage>180</lpage>.</mixed-citation></ref><ref id="B12"><mixed-citation xmlns:xlink="http://www.w3.org/1999/xlink" xlink:type="simple"><!--PageBreak--><person-group><name name-style="western"><surname>Espejo Serna</surname><given-names>A</given-names></name><name name-style="western"><surname>López-Ferrari</surname><given-names>AR</given-names></name><name name-style="western"><surname>Valdés-Reyna</surname><given-names>J</given-names></name></person-group> (<year>2000</year>)<source> Poaceae.In: A. Espejo Serna A, López-Ferrari AR (Eds) Las Monocotiledóneas Mexicanas: una Sinopsis Florística, Partes IX−XI. Consejo Nacional de la Flora de México, A.C., Universidad Autónoma Metropolitana-Iztapalapa, and Comisión Nacional para el Conocimiento y uso de la Biodiversidad, México, D.F. 10: 8−236.</source></mixed-citation></ref><ref id="B11"><mixed-citation xmlns:xlink="http://www.w3.org/1999/xlink" xlink:type="simple"><person-group><name name-style="western"><surname>Dávila Aranda</surname><given-names>P</given-names></name><name name-style="western"><surname>Mejía-Saules</surname><given-names>MT</given-names></name><name name-style="western"><surname>Gómez-Sánchez</surname><given-names>M</given-names></name><name name-style="western"><surname>Valdés-Reyna</surname><given-names>J</given-names></name><name name-style="western"><surname>Ortiz</surname><given-names>JJ</given-names></name><name name-style="western"><surname>Morín</surname><given-names>C</given-names></name><name name-style="western"><surname>Castrejón</surname><given-names>J</given-names></name><name name-style="western"><surname>Ocampo</surname><given-names>A</given-names></name></person-group> (<year>2006</year>)<source> Catálogo de las Gramineas de Mexico. i–xii, 1–671 + errata.</source></mixed-citation></ref><ref id="B20"><mixed-citation xmlns:xlink="http://www.w3.org/1999/xlink" xlink:type="simple"><person-group><name name-style="western"><surname>Gould</surname><given-names>FW</given-names></name><name name-style="western"><surname>Moran</surname><given-names>R</given-names></name></person-group> (<year>1981</year>)<source> The grasses of Baja California, Mexico. San Diego Society of Natural History, Memoir 12:1−140.</source></mixed-citation></ref><ref id="B30"><mixed-citation xmlns:xlink="http://www.w3.org/1999/xlink" xlink:type="simple"><person-group><name name-style="western"><surname>McCune</surname><given-names>JL</given-names></name><name name-style="western"><surname>Knapp</surname><given-names>DS</given-names></name></person-group> (<year>2008</year>)<article-title> The rediscovery and status of <italic>Dissanthelium californicum</italic> (Poaceae) on Santa Catalina Island, California.</article-title><source>Madroño </source><volume>55</volume>: <fpage>60</fpage>-<lpage>68</lpage>. doi: <ext-link ext-link-type="uri" xlink:href="http://dx.doi.org/10.3120/0024-9637(2008)55[60:TRASOD]2.0.CO;2" xlink:type="simple">10.3120/0024-9637(2008)55[60:TRASOD]2.0.CO;2</ext-link></mixed-citation></ref></ref-list></tp:taxon-treatment>
