# Supplementary material for: Revision of Poa L. (Poaceae, Pooideae, Poeae, Poinae) in Mexico: new records, re-evaluation of P. ruprechtii, and two new species, P. palmeri and P. wendtii
Source: PhytoKeys. 2012 Aug 6;(15):1–104. doi: 10.3897/phytokeys.15.3084 (PMC3492929; doi:10.3897/phytokeys.15.3084)
Supplement: XML Treatment for Poa wendtii [file phytokeys.15.3084-treatment35.xml]

<!DOCTYPE tp:taxon-treatment
  PUBLIC "-//TaxonX//DTD Taxonomic Treatment Publishing DTD v0 20100105//EN" "tax-treatment-NSO.dtd">
<tp:taxon-treatment xmlns:tp="http://www.plazi.org/taxpub"><tp:treatment-meta><mixed-citation publication-type="journal"><person-group><name><surname>Soreng</surname><given-names>Robert J.</given-names></name><name><surname>Peterson</surname><given-names>Paul M.</given-names></name></person-group><article-title>Revision of 
                    <italic>Poa</italic> L. (Poaceae, Pooideae, Poeae, Poinae) in Mexico: new records, re-evaluation of 
                    <italic>P. ruprechtii</italic>, and two new species, 
                    <italic>P. palmeri</italic> and 
                    <italic>P. wendtii</italic>
                </article-title><source>PhytoKeys</source><day>6</day><month>8</month><year>2012</year><volume>2012</volume><issue>15</issue><fpage>1</fpage><lpage>104</lpage><pub-id pub-id-type="doi">10.3897/phytokeys.15.3084</pub-id></mixed-citation></tp:treatment-meta><tp:nomenclature><label>23.</label><tp:taxon-name>
                    <tp:taxon-name-part taxon-name-part-type="genus">Poa</tp:taxon-name-part>
                    <tp:taxon-name-part taxon-name-part-type="species">wendtii</tp:taxon-name-part>
                <object-id xmlns:xlink="http://www.w3.org/1999/xlink" xlink:type="simple">urn:lsid:ipni.org:names:77121283-1</object-id>
								<object-id xmlns:xlink="http://www.w3.org/1999/xlink" xlink:type="simple">http://species-id.net/wiki/Poa_wendtii</object-id>
								</tp:taxon-name><tp:taxon-authority>Soreng &amp; P.M. Peterson</tp:taxon-authority><tp:taxon-status xmlns:xlink="http://www.w3.org/1999/xlink" xlink:type="simple">sp. nov.</tp:taxon-status><xref ref-type="fig" rid="F22">Figs 22</xref><xref ref-type="fig" rid="F23">23</xref></tp:nomenclature><tp:treatment-sec sec-type="Type"><title>Type:</title><p>Mexico, Coahuila, [Sierra de Santa Rosa], Rincón de María, on Hacienda La Babia, ca. 70 road mi NW from Múzquiz, <named-content xmlns:xlink="http://www.w3.org/1999/xlink" content-type="dwc:verbatimCoordinates" xlink:type="simple">28°27'30"N, 102°05'W</named-content>, 1750 m, Steep NE facing talus and stabilized areas below high cliffs in southwest part of rincón, southwest of “Slump Spring", woods of <italic><tp:taxon-name>Abies coahuilensis</tp:taxon-name></italic>, <italic><tp:taxon-name>Yucca</tp:taxon-name></italic> cf. <italic>thompsoniana</italic> Trel., <italic><tp:taxon-name>Quercus</tp:taxon-name></italic> <italic>gravesii</italic> Sudw., <italic><tp:taxon-name>Quercus</tp:taxon-name></italic> sp., <italic><tp:taxon-name>Tilea</tp:taxon-name></italic>, <italic><tp:taxon-name>Cercis</tp:taxon-name></italic>, <italic><tp:taxon-name>Juglans</tp:taxon-name></italic>, <italic><tp:taxon-name>Agave</tp:taxon-name></italic> sp., 27 Apr 1975, <italic>T.L.Wendt 883 &amp; D.Riskind</italic> (holotype: LL-TEX-75341!).
                </p></tp:treatment-sec><tp:treatment-sec sec-type="Diagnosis"><title>Diagnosis.</title><p><italic><tp:taxon-name>Poa wendtii</tp:taxon-name></italic> differs from other open-panicled, broad-leaved, long-anthered species of <italic><tp:taxon-name>Poa</tp:taxon-name></italic> from around the region (e.g. <italic><tp:taxon-name>Poa matris-occidentalis</tp:taxon-name></italic>, <italic><tp:taxon-name>Poa palmeri</tp:taxon-name></italic>, and <italic><tp:taxon-name>Poa tracyi</tp:taxon-name></italic>) by having abruptly reduced upper culm leaf blades and more compact, ovate (non lanceolate) spikelets in lateral view.
                </p></tp:treatment-sec><tp:treatment-sec sec-type="Description"><title>Description.</title><p>Hermaphroditic (apparently). <bold>Perennials</bold>; tufted, sub-rhizomatous, tufts loose, moderate girth and height, bluish-grey-green; tillers extravaginal (basally cataphyllous), with lateral or downward tending, cataphyllous shoots, cataphylls smooth, sub-lustrous, brownish or anthocyanic. <bold>Culms</bold> 50–70 cm tall, erect, blades reduced upward, terete, smooth; nodes 3–4, 0 or uppermost node exposed. <bold>Leaf</bold> sheaths slightly compressed, proximal culm ones smooth, glabrous, middle ones densely finely scabrous, upper ones moderately to lightly scabrous; butt sheaths cataphyllous, smooth, glabrous; flag leaf sheaths 13–16 cm long, margins fused for 30–42% their length, 14–16 cm long, 10–20 × longer than its blade; collar margins of lower and mid culm leaves slightly asperous to coarsely short ciliate; ligules 1.2–1.8 (top leaf), 2.7–3.3(2nd leaf down), to 3 mm on the longest leaves, whitish, abaxially sparsely to moderately scabrous, margins smooth, apices obtuse to acute, slightly irregular; blades to 22 cm long, mostly 3–5 mm wide, blades folded or flat when fresh, distinctly keeled, moderately thick, retaining form on drying, glaucous (all surfaces waxy coated), margins abruptly slightly inrolled, abaxially densely short scabrous, with short broad-based closely appressed hooklets, ribs slightly expressed, margins <!--PageBreak--><!--PageBreak-->somewhat thickened, and finely scabrous, adaxially smooth to sparsely short scabrous, with very shallow ridges and furrows, broader leaves with ca. 15 ribs, prominently prow-tipped; lower mid-cauline blades the longest, each succeeding that, shorter than the one below by ca. 1/2, that of the flag leaf blades reduced, 0.7–1.3 cm long; sterile shoot blades similar to cauline blades in form. <bold>Panicles</bold> 13–14 cm long, erect to slightly nodding, open, broadly pyramidal, slightly secund, fairly sparse, well exerted, with 50–70 spikelets, peduncles smooth, proximal internode 2.5–4 cm long, smooth or lightly scabrous; rachis with 2–3 branches per node; primary branches widely spreading to reflexed, slender, slightly flexuous, proximally terete or slightly angled, distally moderately angled, proximally smooth, distally moderately scabrous mostly on the angles; lateral pedicels about half as, to as long as, their spikelets, m<!--PageBreak-->oderately scabrous; longest branches 5–7 cm, longest with 8–11 spikelets in the distal 1/2. <bold>Spikelets</bold> 4–6 mm long, 2.5–3 × as long as wide, broadly lanceolate, laterally compressed, not bulbiferous, purplish throughout at maturity; florets (2–)3(–4), hermaphroditic; rachilla internodes terete, 0.5–1 mm long, mostly hidden, terete, muriculate, glabrous; glumes lanceolate, sub-lustrous, slightly unequal, both shorter than or the 2nd equaling the first lemma, distinctly keeled, keels sparely to moderately short scabrous distally, surfaces with smooth, with scarce short cells, or with some hooks near the apex, edges smooth, apices acute, lower glumes 2.5–3.2 mm long, 1–3-veined; upper glumes 3.3–3.7 mm long, 3-veined; calluses dorsally webbed, web distinct, hairs to ca. 1–2 mm long, woolly; lemmas 3.5–4 mm long, 5-veined, elliptical in side view, anthocyanic at maturity, distinctly keeled, keel and marginal and intermediate veins villous for 2/3, 1/3, and sometimes 1/4 their length, respectively, between veins sparsely to moderately lanate in proximal half, intermediate veins distinct, upper margins narrowly to broadly bronzy-scarious to hyaline, edges smooth or sparingly scabrous, apices obtuse to broadly acute, palea keels scabrous in the distal half, sometimes with a several soft hairs medially, intercostal region sulcate, densely muriculate, usually sparsely puberulent in the proximal third. <bold>Flowers</bold> chasmogamous; anthers 1.6–2.1 mm long. <bold>Caryopses</bold> 1.7–2.0 mm long, elliptical in side-view, compressed, laterally compressed, brown, distinctly shallow sulcate, hilum 0.25 mm long, oval, grain adherent to the palea. 2n = unknown.
                </p></tp:treatment-sec><tp:treatment-sec sec-type="Distribution"><title>Distribution.</title><p>The new species is known only from the type collection from the Sierra de Santa Rosa, Coahuila.</p></tp:treatment-sec><tp:treatment-sec sec-type="Ecology"><title>Ecology.</title><p>The species occurs on sheltered talus and cliff bases, in forests of <italic><tp:taxon-name>Abies coahuilensis</tp:taxon-name></italic> I.M. Johnst. at 1750 m. The only specimen known has perfect flowers. Flowering in Apr to May.
                </p></tp:treatment-sec><tp:treatment-sec sec-type="Etymology"><title>Etymology.</title><p>It is our pleasure to name this new species in honor of Thomas Leighton Wendt (born 1950) who collected this and many other plants (including <italic><tp:taxon-name>Poa</tp:taxon-name></italic>) in the Chihuahuan Desert region.
                </p></tp:treatment-sec><tp:treatment-sec sec-type="Conservation status"><title>Conservation status.</title><p>The species is rare.</p></tp:treatment-sec><tp:treatment-sec sec-type="Discussion"><title>Discussion.</title><p>The type collection is presumed to be a unicate (T.L.Wendt, pers. comm. 2011). The species which appears to be endemic to the Sierra de Santa Rosa, should be considered extremely rare and possibly endangered.</p><fig id="F22" position="float" orientation="portrait"><label>Figure 22.</label><caption><p><italic><tp:taxon-name>Poa wendtii</tp:taxon-name></italic> Soreng &amp; P.M. Peterson <bold>A</bold> habit <bold>B</bold> culm <bold>C</bold> inflorescence <bold>D</bold> blade apex <bold>E</bold> ligule <bold>F</bold> spikelet <bold>G</bold> lower glume <bold>H</bold> upper glume <bold>I</bold> floret. Drawn from the holotype collection (<italic>Wendt 883 &amp; Riskind</italic>).</p></caption><graphic xmlns:xlink="http://www.w3.org/1999/xlink" xlink:href="PhytoKeys-015-001-g022.jpg" position="float" orientation="portrait" xlink:type="simple"/></fig><fig id="F23" position="float" orientation="portrait"><label>Figure 23.</label><caption><p><italic><tp:taxon-name>Poa wendtii</tp:taxon-name></italic> Soreng &amp; P.M. Peterson <bold>A</bold> lemma <bold>B</bold> lemma abaxial view <bold>C</bold> palea dorsal view <bold>D </bold>palea ventral view <bold>E</bold> perfect flower enclosed in palea with lodicules, pistil, and stamen filaments <bold>F</bold> perfect flower with pistil/partly developed caryopsis <bold>G</bold> lodicules and rachilla internode <bold>H</bold> caryopsis ventral view, with sulcus and hilum <bold>I</bold> caryopsis dorsal view.Drawn from the holotype collection (<italic>Wendt 883 &amp; Riskind</italic>).</p></caption><graphic xmlns:xlink="http://www.w3.org/1999/xlink" xlink:href="PhytoKeys-015-001-g023.jpg" position="float" orientation="portrait" xlink:type="simple"/></fig></tp:treatment-sec></tp:taxon-treatment>
