# Supplementary material for: Revision of Poa L. (Poaceae, Pooideae, Poeae, Poinae) in Mexico: new records, re-evaluation of P. ruprechtii, and two new species, P. palmeri and P. wendtii
Source: PhytoKeys. 2012 Aug 6;(15):1–104. doi: 10.3897/phytokeys.15.3084 (PMC3492929; doi:10.3897/phytokeys.15.3084)
Supplement: XML Treatment for Poa acinaciphylla [file phytokeys.15.3084-treatment36.xml]

<!DOCTYPE tp:taxon-treatment
  PUBLIC "-//TaxonX//DTD Taxonomic Treatment Publishing DTD v0 20100105//EN" "tax-treatment-NSO.dtd">
<tp:taxon-treatment xmlns:tp="http://www.plazi.org/taxpub"><tp:treatment-meta><mixed-citation publication-type="journal"><person-group><name><surname>Soreng</surname><given-names>Robert J.</given-names></name><name><surname>Peterson</surname><given-names>Paul M.</given-names></name></person-group><article-title>Revision of 
                    <italic>Poa</italic> L. (Poaceae, Pooideae, Poeae, Poinae) in Mexico: new records, re-evaluation of 
                    <italic>P. ruprechtii</italic>, and two new species, 
                    <italic>P. palmeri</italic> and 
                    <italic>P. wendtii</italic>
                </article-title><source>PhytoKeys</source><day>6</day><month>8</month><year>2012</year><volume>2012</volume><issue>15</issue><fpage>1</fpage><lpage>104</lpage><pub-id pub-id-type="doi">10.3897/phytokeys.15.3084</pub-id></mixed-citation></tp:treatment-meta><tp:nomenclature><tp:taxon-name>
                        <tp:taxon-name-part taxon-name-part-type="genus">Poa</tp:taxon-name-part>
                        <tp:taxon-name-part taxon-name-part-type="species">acinaciphylla</tp:taxon-name-part>
                    </tp:taxon-name><tp:taxon-authority>E. Desv. (syn. Poa villaroelii Phil.)</tp:taxon-authority></tp:nomenclature><tp:treatment-sec sec-type="Discussion"><title>Discussion.</title><p>This taxon is a narrow endemic of the central Andes of Chile and Argentina (<xref ref-type="bibr" rid="B19">Giussani et al. 2012</xref>). Reports from Mexico by Hitchcock to Dávila Aranda, from 1913 to 2006, as <italic><tp:taxon-name>Poa villaroellii</tp:taxon-name></italic>, and <xref ref-type="bibr" rid="B8">Clayton et al. (2006)</xref> as <italic><tp:taxon-name>Poa acinaciphylla</tp:taxon-name></italic> are based on the specimens here referred to <italic><tp:taxon-name>Poa chamaeclinos</tp:taxon-name></italic>.
                    </p></tp:treatment-sec><ref-list><ref id="B19"><mixed-citation xmlns:xlink="http://www.w3.org/1999/xlink" xlink:type="simple"><person-group><name name-style="western"><surname>Giussani</surname><given-names>L</given-names></name><name name-style="western"><surname>Anton</surname><given-names>AM</given-names></name><name name-style="western"><surname>Negritto</surname><given-names>MA</given-names></name><name name-style="western"><surname>Romanutti</surname><given-names>AA</given-names></name><name name-style="western"><surname>Soreng</surname><given-names>RJ</given-names></name></person-group> (<year>2012</year>)<source><italic>Poa</italic> L. In: Zuloaga FO, Morrone O, et al. (Eds) Flora Argentina 3(2): 284−389.</source></mixed-citation></ref><ref id="B8"><mixed-citation xmlns:xlink="http://www.w3.org/1999/xlink" xlink:type="simple"><person-group><name name-style="western"><surname>Clayton</surname><given-names>WD</given-names></name><name name-style="western"><surname>Vorontsova</surname><given-names>MS</given-names></name><name name-style="western"><surname>Harman</surname><given-names>KT</given-names></name><name name-style="western"><surname>Williamson</surname><given-names>H</given-names></name></person-group> (<year>2006</year> onwards) GrassBase - The Online World Grass Flora. <ext-link ext-link-type="uri" xlink:href="http://www.kew.org/data/grasses-db.html" xlink:type="simple">http://www.kew.org/data/grasses-db.html</ext-link>, accessed Dec 2011.</mixed-citation></ref></ref-list></tp:taxon-treatment>
