# Supplementary material for: Revision of Poa L. (Poaceae, Pooideae, Poeae, Poinae) in Mexico: new records, re-evaluation of P. ruprechtii, and two new species, P. palmeri and P. wendtii
Source: PhytoKeys. 2012 Aug 6;(15):1–104. doi: 10.3897/phytokeys.15.3084 (PMC3492929; doi:10.3897/phytokeys.15.3084)
Supplement: XML Treatment for Poa nemoralis [file phytokeys.15.3084-treatment37.xml]

<!DOCTYPE tp:taxon-treatment
  PUBLIC "-//TaxonX//DTD Taxonomic Treatment Publishing DTD v0 20100105//EN" "tax-treatment-NSO.dtd">
<tp:taxon-treatment xmlns:tp="http://www.plazi.org/taxpub"><tp:treatment-meta><mixed-citation publication-type="journal"><person-group><name><surname>Soreng</surname><given-names>Robert J.</given-names></name><name><surname>Peterson</surname><given-names>Paul M.</given-names></name></person-group><article-title>Revision of 
                    <italic>Poa</italic> L. (Poaceae, Pooideae, Poeae, Poinae) in Mexico: new records, re-evaluation of 
                    <italic>P. ruprechtii</italic>, and two new species, 
                    <italic>P. palmeri</italic> and 
                    <italic>P. wendtii</italic>
                </article-title><source>PhytoKeys</source><day>6</day><month>8</month><year>2012</year><volume>2012</volume><issue>15</issue><fpage>1</fpage><lpage>104</lpage><pub-id pub-id-type="doi">10.3897/phytokeys.15.3084</pub-id></mixed-citation></tp:treatment-meta><tp:nomenclature><tp:taxon-name>
                        <tp:taxon-name-part taxon-name-part-type="genus">Poa</tp:taxon-name-part>
                        <tp:taxon-name-part taxon-name-part-type="species">nemoralis</tp:taxon-name-part>
                    </tp:taxon-name><tp:taxon-authority>L.,Sp. Pl. 1: 67 1753.</tp:taxon-authority></tp:nomenclature><tp:treatment-sec sec-type="Discussion"><title>Discussion.</title><p>This species was reported by <xref ref-type="bibr" rid="B11">Dávila Aranda et al. (2006)</xref> from Coahuila, Mexico, and has not been verified by us.The basis of this report is unknown to Jesus Valdes-Reyna (pers. comm. 2012, a coauthor of the <xref ref-type="bibr" rid="B11">Dávila Aranda et al. 2006</xref> account, who is working on a revision of grasses of Coahuila). We guess that this reference resulted from confusion with the name <italic><tp:taxon-name>Agrostis alba</tp:taxon-name></italic> L., the type of which is <italic><tp:taxon-name>Poa nemoralis</tp:taxon-name></italic>. The accepted name for material traditionally treated as <italic><tp:taxon-name>Agrostis alba</tp:taxon-name></italic> (sensu auct.) is <italic><tp:taxon-name>Agrostis gigantea</tp:taxon-name></italic> Roth. This is clearly the case for a separate report for Durango: See <italic>A.Benitez 1725</italic> (CIIDIR) in GBIF (<ext-link xmlns:xlink="http://www.w3.org/1999/xlink" ext-link-type="uri" xlink:href="http://data.gbif.org/occurrences/370590415/" xlink:type="simple">http://data.gbif.org/occurrences/370590415/</ext-link>), mapped for Durango as <italic><tp:taxon-name>Poa nemoralis</tp:taxon-name></italic>, but cited under <italic><tp:taxon-name>Agrostis alba</tp:taxon-name></italic> L. by <xref ref-type="bibr" rid="B24">Herrera-Arrieta (2001)</xref>. <italic><tp:taxon-name>Poa nemoralis</tp:taxon-name></italic>, is cool-temperate woodland species of <italic><tp:taxon-name>Poa</tp:taxon-name></italic> sect. <italic><tp:taxon-name>Stenopoa</tp:taxon-name></italic> Dumort., native to Eurasia and introduced in Canada, USA (mostly in the northeast), sporadically in Patagonian South America, and in Guatemala (<italic>M.E.deKoninck s.n</italic>., ISC-212372!).
                    </p></tp:treatment-sec><ref-list><ref id="B11"><mixed-citation xmlns:xlink="http://www.w3.org/1999/xlink" xlink:type="simple"><person-group><name name-style="western"><surname>Dávila Aranda</surname><given-names>P</given-names></name><name name-style="western"><surname>Mejía-Saules</surname><given-names>MT</given-names></name><name name-style="western"><surname>Gómez-Sánchez</surname><given-names>M</given-names></name><name name-style="western"><surname>Valdés-Reyna</surname><given-names>J</given-names></name><name name-style="western"><surname>Ortiz</surname><given-names>JJ</given-names></name><name name-style="western"><surname>Morín</surname><given-names>C</given-names></name><name name-style="western"><surname>Castrejón</surname><given-names>J</given-names></name><name name-style="western"><surname>Ocampo</surname><given-names>A</given-names></name></person-group> (<year>2006</year>)<source> Catálogo de las Gramineas de Mexico. i–xii, 1–671 + errata.</source></mixed-citation></ref><ref id="B24"><mixed-citation xmlns:xlink="http://www.w3.org/1999/xlink" xlink:type="simple"><person-group><name name-style="western"><surname>Herrera-Arrieta</surname><given-names>Y</given-names></name></person-group> (<year>2001</year>)<source> Las Gramíneas de Durango. Instituto Politécnico Nacional and Comisión Nacional para el Conocimiento y Uso de la Biodiversidad, Durango,Mexico.</source></mixed-citation></ref></ref-list></tp:taxon-treatment>
